# Supplementary material for: Population genomics provides insights into the evolution and adaptation to humans of the waterborne pathogen Mycobacterium kansasii
Source: Nat Commun. 2021 May 3;12:2491. doi: 10.1038/s41467-021-22760-6 (PMC8093194; doi:10.1038/s41467-021-22760-6)
Supplement: Supplementary file 4 — Supplementary Data 1 [file 41467_2021_22760_MOESM4_ESM.xlsx]

## Sheet: Data1
Supplementary Data 1. Metadata for the isolates included in this study.
Strain ID	Origin	Year of isolation	Source	Species	Colony morphology#	Data type*	Country	City	Accession
9-127	This study	2009	Human	M. kansasii	S	SR	China	Shanghai	SRR3665531
9-1035	This study	2009	Human	M. kansasii	S	SR	China	Shanghai	SRR3665532
9-1260	This study	2009	Human	M. kansasii	S	SR	China	Shanghai	SRR3665603
9-1851	This study	2009	Human	M. kansasii	S	SR	China	Shanghai	SRR3665618
10-1065	This study	2010	Human	M. kansasii	R	SR	China	Shanghai	SRR3665894
10-1914	This study	2010	Human	M. kansasii	S	SR	China	Shanghai	SRR3665994
10-2133	This study	2010	Human	M. kansasii	S	SR	China	Shanghai	SRR3666010
11-37	This study	2011	Human	M. kansasii	S	SR	China	Shanghai	SRR3666007
11-55	This study	2011	Human	M. kansasii	R	SR	China	Shanghai	SRR3666009
11-264	This study	2011	Human	M. kansasii	S	SR	China	Shanghai	SRR3666003
11-845	This study	2011	Human	M. kansasii	S	SR	China	Shanghai	SRR3666012
11-1153	This study	2011	Human	M. kansasii	S	SR	China	Shanghai	SRR3665989
11-2100	This study	2011	Human	M. kansasii	S	SR	China	Shanghai	SRR3665990
12-500	This study	2012	Human	M. kansasii	S	SR	China	Shanghai	SRR3665545
12-757	This study	2012	Human	M. kansasii	S	SR	China	Shanghai	SRR3665548
12-864	This study	2012	Human	M. persicum	S	SR	China	Shanghai	SRR3665549
12-1079	This study	2012	Human	M. kansasii	S	SR	China	Shanghai	SRR3666015
12-1425	This study	2012	Human	M. kansasii	S	SR	China	Shanghai	SRR3666000
12-1747	This study	2012	Human	M. kansasii	S	SR	China	Shanghai	SRR3665584
1_20	This study	N.A.	Human	M. attenuatum	S	SR	China	Shanghai	SRR12599240
13-679	This study	2013	Human	M. kansasii	S	SR	China	Shanghai	SRR3665623
13-826	This study	2013	Human	M. kansasii	S	SR	China	Shanghai	SRR3665558
13-927	This study	2013	Human	M. kansasii	S	SR	China	Shanghai	SRR3665627
13-1354	This study	2013	Human	M. kansasii	S	SR	China	Shanghai	SRR3665551
13-1744	This study	2013	Human	M. kansasii	S	SR	China	Shanghai	SRR3665617
13-1802	This study	2013	Human	M. kansasii	S	SR	China	Shanghai	SRR3665557
13-2204	This study	2013	Human	M. persicum	S	SR	China	Shanghai	SRR3665537
13-2340	This study	2013	Human	M. kansasii	S	SR	China	Shanghai	SRR3665604
13-2366	This study	2013	Human	M. kansasii	S	SR	China	Shanghai	SRR3665538
13-2381	This study	2013	Human	M. kansasii	S	SR	China	Shanghai	SRR3666019
13-2449	This study	2013	Human	M. kansasii	S	SR	China	Shanghai	SRR3665539
sz_22026	This study	N.A.	Human	M. kansasii	N.A.	SR	China	Shenzhen	SRR3665790
sz_22787	This study	N.A.	Human	M. kansasii	N.A.	SR	China	Shenzhen	SRR3665791
sz_1_A73	This study	N.A.	Human	M. kansasii	N.A.	SR	China	Shenzhen	SRR12599251
sz_26772	This study	N.A.	Human	M. kansasii	N.A.	SR	China	Shenzhen	SRR3665794
sz_28923	This study	N.A.	Human	M. kansasii	N.A.	SR	China	Shenzhen	SRR3665640
w48	This study	2015	Tap water	M. persicum	N.A.	SR	China	Shanghai	SRR3665629
w49	This study	2015	Tap water	M. persicum	N.A.	SR	China	Shanghai	SRR3665645
w79	This study	2015	Tap water	M. persicum	N.A.	SR	China	Shanghai	SRR3665689
w84	This study	2015	Tap water	M. persicum	N.A.	SR	China	Shanghai	SRR3665642
zs_sinA	This study	2012	Tap water	M. pseudokansasii	N.A.	SR	China	Shanghai	SRR3665628
zs_sin6	This study	2012	Tap water	M. pseudokansasii	N.A.	SR	China	Shanghai	SRR3665630
zs_liu_1	This study	2012	Tap water	M. pseudokansasii	N.A.	SR	China	Shanghai	SRR3665631
9-44	This study	2009	Human	M. kansasii	S	SR	China	Shanghai	SRR3665632
9-60	This study	2009	Human	M. persicum	S	SR	China	Shanghai	SRR3665793
9-268	This study	2009	Human	M. kansasii	S	SR	China	Shanghai	SRR3665633
9-368	This study	2009	Human	M. kansasii	S	SR	China	Shanghai	SRR3665634
9-373	This study	2009	Human	M. kansasii	S	SR	China	Shanghai	SRR3665635
9-566	This study	2009	Human	M. kansasii	S	SR	China	Shanghai	SRR3665636
9-715	This study	2009	Human	M. kansasii	S	SR	China	Shanghai	SRR3665637
9-1034	This study	2009	Human	M. kansasii	S	SR	China	Shanghai	SRR3665638
9-1183	This study	2009	Human	M. kansasii	S	SR	China	Shanghai	SRR3665639
9-1623	This study	2009	Human	M. kansasii	R	SR	China	Shanghai	SRR3665641
10-114	This study	2010	Human	M. kansasii	S	SR	China	Shanghai	SRR3665644
10-115	This study	2010	Human	M. kansasii	S	SR	China	Shanghai	SRR3665992
10-280	This study	2010	Human	M. kansasii	R	SR	China	Shanghai	SRR3665986
10-1075	This study	2010	Human	M. kansasii	S	SR	China	Shanghai	SRR3665792
10-1079	This study	2010	Human	M. kansasii	R	SR	China	Shanghai	SRR3665981
10-1098	This study	2010	Human	M. kansasii	S	SR	China	Shanghai	SRR3665982
10-1201	This study	2010	Human	M. kansasii	S	SR	China	Shanghai	SRR3665993
10-1331	This study	2010	Human	M. kansasii	S	SR	China	Shanghai	SRR3665544
10-1523	This study	2010	Human	M. kansasii	S	SR	China	Shanghai	SRR3665983
10-1844	This study	2010	Human	M. kansasii	S	SR	China	Shanghai	SRR3665555
10-1929	This study	2010	Human	M. kansasii	S	SR	China	Shanghai	SRR3665995
10-2175	This study	2010	Human	M. kansasii	S	SR	China	Shanghai	SRR3665984
10-2290	This study	2010	Human	M. kansasii	S	SR	China	Shanghai	SRR3665985
11-206	This study	2011	Human	M. kansasii	S	SR	China	Shanghai	SRR3665999
11-270	This study	2011	Human	M. kansasii	S	SR	China	Shanghai	SRR3666004
11-271	This study	2011	Human	M. kansasii	S	SR	China	Shanghai	SRR3666005
11-336	This study	2011	Human	M. kansasii	S	SR	China	Shanghai	SRR3666006
11-371	This study	2011	Human	M. kansasii	S	SR	China	Shanghai	SRR3666008
11-830	This study	2011	Human	M. kansasii	S	SR	China	Shanghai	SRR3666011
11-961	This study	2011	Human	M. kansasii	S	SR	China	Shanghai	SRR3665586
11-1085	This study	2011	Human	M. kansasii	R	SR	China	Shanghai	SRR3665987
11-1145	This study	2011	Human	M. kansasii	R	SR	China	Shanghai	SRR3665988
11-2159	This study	2011	Human	M. kansasii	S	SR	China	Shanghai	SRR3665533
11-2254	This study	2011	Human	M. kansasii	R	SR	China	Shanghai	SRR3665991
12-226	This study	2012	Human	M. kansasii	S	SR	China	Shanghai	SRR3665542
12-504	This study	2012	Human	M. kansasii	S	SR	China	Shanghai	SRR3665546
12-712	This study	2012	Human	M. kansasii	S	SR	China	Shanghai	SRR3666020
12-749	This study	2012	Human	M. kansasii	S	SR	China	Shanghai	SRR3665547
12-908	This study	2012	Human	M. kansasii	S	SR	China	Shanghai	SRR3665612
12-938	This study	2012	Human	M. kansasii	S	SR	China	Shanghai	SRR3665613
12-1011	This study	2012	Human	M. kansasii	S	SR	China	Shanghai	SRR3666013
12-1075	This study	2012	Human	M. kansasii	S	SR	China	Shanghai	SRR3665587
12-1078	This study	2012	Human	M. kansasii	S	SR	China	Shanghai	SRR3666014
12-1091	This study	2012	Human	M. kansasii	S	SR	China	Shanghai	SRR3665996
12-1094	This study	2012	Human	M. kansasii	S	SR	China	Shanghai	SRR3666016
12-1095	This study	2012	Human	M. kansasii	S	SR	China	Shanghai	SRR3666017
12-1139	This study	2012	Human	M. kansasii	S	SR	China	Shanghai	SRR3665566
12-1274	This study	2012	Human	M. kansasii	S	SR	China	Shanghai	SRR3665997
12-1384	This study	2012	Human	M. kansasii	R	SR	China	Shanghai	SRR3665998
12-1523	This study	2012	Human	M. kansasii	S	SR	China	Shanghai	SRR3665577
12-1925	This study	2012	Human	M. kansasii	S	SR	China	Shanghai	SRR3666001
12-1929	This study	2012	Human	M. kansasii	S	SR	China	Shanghai	SRR3666002
12-2274	This study	2012	Human	M. kansasii	S	SR	China	Shanghai	SRR3665611
12-2397	This study	2012	Human	M. kansasii	S	SR	China	Shanghai	SRR3665543
13-26	This study	2013	Human	M. kansasii	S	SR	China	Shanghai	SRR3665610
13-74	This study	2013	Human	M. kansasii	S	SR	China	Shanghai	SRR3665625
13-149	This study	2013	Human	M. kansasii	S	SR	China	Shanghai	SRR3665614
13-319	This study	2013	Human	M. kansasii	S	SR	China	Shanghai	SRR3665540
13-409	This study	2013	Human	M. kansasii	S	SR	China	Shanghai	SRR3665541
13-416	This study	2013	Human	M. kansasii	S	SR	China	Shanghai	SRR3665620
13-494	This study	2013	Human	M. kansasii	R	SR	China	Shanghai	SRR3665621
13-726	This study	2013	Human	M. kansasii	S	SR	China	Shanghai	SRR3665624
13-874	This study	2013	Human	M. kansasii	S	SR	China	Shanghai	SRR3665626
13-930	This study	2013	Human	M. kansasii	S	SR	China	Shanghai	SRR3665559
13-934	This study	2013	Human	M. kansasii	R	SR	China	Shanghai	SRR3665560
13-1033	This study	2013	Human	M. kansasii	S	SR	China	Shanghai	SRR3665550
13-1372	This study	2013	Human	M. kansasii	S	SR	China	Shanghai	SRR3665552
13-1446	This study	2013	Human	M. kansasii	S	SR	China	Shanghai	SRR3665553
13-1448	This study	2013	Human	M. kansasii	S	SR	China	Shanghai	SRR3665554
13-1509	This study	2013	Human	M. kansasii	S	SR	China	Shanghai	SRR3665556
13-1568	This study	2013	Human	M. kansasii	S	SR	China	Shanghai	SRR3665615
13-1741	This study	2013	Human	M. kansasii	S	SR	China	Shanghai	SRR3665616
13-1871	This study	2013	Human	M. kansasii	S	SR	China	Shanghai	SRR3665619
13-2005	This study	2013	Human	M. kansasii	S	SR	China	Shanghai	SRR3666018
13-2047	This study	2013	Human	M. kansasii	S	SR	China	Shanghai	SRR3665534
13-2050	This study	2013	Human	M. kansasii	S	SR	China	Shanghai	SRR3665535
13-2184	This study	2013	Human	M. kansasii	S	SR	China	Shanghai	SRR3665536
13-2322	This study	2013	Human	M. kansasii	S	SR	China	Shanghai	SRR3665594
13-2434	This study	2013	Human	M. kansasii	R	SR	China	Shanghai	SRR3665609
w71	This study	2015	Tap water	M. persicum	N.A.	SR	China	Shanghai	SRR3665646
w87	This study	2015	Tap water	M. pseudokansasii	N.A.	SR	China	Shanghai	SRR3665643
w88	This study	2015	Tap water	M. pseudokansasii	N.A.	SR	China	Shanghai	SRR3665753
ccdc_K310	This study	2007-2008	Human	M. kansasii	N.A.	SR	China	N.A.	SRR3665561
ccdc_K309	This study	2007-2008	Human	M. kansasii	N.A.	SR	China	N.A.	SRR3665562
ccdc_K308	This study	2007-2008	Human	M. kansasii	N.A.	SR	China	N.A.	SRR3665563
ccdc_K304	This study	2007-2008	Human	M. kansasii	N.A.	SR	China	N.A.	SRR3665564
ccdc_K301	This study	2007-2008	Human	M. kansasii	N.A.	SR	China	N.A.	SRR3665565
ccdc_K281	This study	2007-2008	Human	M. kansasii	N.A.	SR	China	N.A.	SRR3665567
ccdc_K268	This study	2007-2008	Human	M. kansasii	N.A.	SR	China	N.A.	SRR3665568
ccdc_K260	This study	2007-2008	Human	M. kansasii	N.A.	SR	China	N.A.	SRR3665569
ccdc_K238	This study	2007-2008	Human	M. kansasii	N.A.	SR	China	N.A.	SRR3665570
ccdc_K233	This study	2007-2008	Human	M. kansasii	N.A.	SR	China	N.A.	SRR3665571
ccdc_K230	This study	2007-2008	Human	M. kansasii	N.A.	SR	China	N.A.	SRR3665572
ccdc_S410	This study	2007-2008	Human	M. kansasii	N.A.	SR	China	Suzhou	SRR3665573
ccdc_S415	This study	2007-2008	Human	M. kansasii	N.A.	SR	China	Changzhou	SRR3665574
ccdc_S432	This study	2007-2008	Human	M. kansasii	N.A.	SR	China	Taizhou	SRR3665575
ccdc_S439	This study	2007-2008	Human	M. kansasii	N.A.	SR	China	Hangzhou	SRR3665576
ccdc_S470	This study	2007-2008	Human	M. kansasii	N.A.	SR	China	Longyan	SRR3665578
ccdc_S562	This study	2007-2008	Human	M. kansasii	N.A.	SR	China	Yunnan	SRR3665579
ccdc_S95	This study	2007-2008	Human	M. kansasii	N.A.	SR	China	Longyan	SRR3665580
ccdc_S430	This study	2007-2008	Human	M. kansasii	N.A.	SR	China	Xuzhou	SRR3665581
ccdc_S452	This study	2007-2008	Human	M. kansasii	N.A.	SR	China	Xuanzhou	SRR3665582
ccdc_S592	This study	2007-2008	Human	M. kansasii	N.A.	SR	China	Maanshan	SRR3665583
ccdc_A30	This study	2007-2008	Human	M. persicum	N.A.	SR	China	N.A.	SRR12599354
0927A8_K212	This study	2015	Tap water	M. persicum	N.A.	SR	China	Shanghai	SRR12599356
0927A1_K205	This study	2015	Tap water	M. persicum	N.A.	SR	China	Shanghai	SRR12599355
0927A3_K207	This study	2015	Tap water	M. persicum	N.A.	SR	China	Shanghai	SRR12599317
0927A6_K210	This study	2015	Tap water	M. persicum	N.A.	SR	China	Shanghai	SRR12599306
0927A4_K208	This study	2015	Tap water	M. persicum	N.A.	SR	China	Shanghai	SRR12599295
0927A7_K211	This study	2015	Tap water	M. persicum	N.A.	SR	China	Shanghai	SRR12599284
0927A2_K206	This study	2015	Tap water	M. persicum	N.A.	SR	China	Shanghai	SRR12599273
0927A5_K209	This study	2015	Tap water	M. persicum	N.A.	SR	China	Shanghai	SRR12599262
M_kan-148829	This study	1990	Water	M. kansasii	N.A.	SR	Australia	Victoria	SRR12599343
M_kan-15117127	This study	2015	Human	M. kansasii	N.A.	SR	Australia	Victoria	SRR12599332
M_kan-15126424	This study	2015	Human	M. pseudokansasii	N.A.	SR	Australia	Melbourne	SRR12599324
M_kan-15129103	This study	2015	Human	M. pseudokansasii	N.A.	SR	Australia	Melbourne	SRR12599323
M_kan-15147942	This study	2015	Human	M. kansasii	N.A.	SR	Australia	Northern Territory	SRR12599322
M_kan-15152672	This study	2015	Human	M. kansasii	N.A.	SR	Australia	Melbourne	SRR12599321
M_kan-15153941	This study	2015	Human	M. pseudokansasii	N.A.	SR	Australia	Melbourne	SRR12599320
M_kan-15159888	This study	2015	Human	M. kansasii	N.A.	SR	Australia	Victoria	SRR12599319
K101	This study	1991	Human	M. kansasii	N.A.	SR	Switzerland	N.A.	SRR12599318
K102	This study	1991	Human	M. ostraviense	N.A.	SR	Switzerland	N.A.	SRR12599316
K103	This study	1991	Human	M. pseudokansasii	N.A.	SR	Switzerland	N.A.	SRR12599315
K104	This study	1991	Human	M. pseudokansasii	N.A.	SR	Switzerland	N.A.	SRR12599314
K105	This study	1991	Human	M. pseudokansasii	N.A.	SR	Switzerland	N.A.	SRR12599313
K117	This study	1991	Human	M. pseudokansasii	N.A.	SR	Switzerland	N.A.	SRR12599312
K118	This study	1991	Human	M. kansasii	N.A.	SR	Belgium	N.A.	SRR12599311
K119	This study	1991	Human	M. kansasii	N.A.	SR	Belgium	N.A.	SRR12599310
K120	This study	1991	Human	M. kansasii	N.A.	SR	Belgium	N.A.	SRR12599309
K121	This study	1991	Human	M. kansasii	N.A.	SR	Belgium	N.A.	SRR12599308
K122	This study	1991	Human	M. persicum	N.A.	SR	Belgium	N.A.	SRR12599307
K132	This study	1991	Water	M. kansasii	N.A.	SR	Australia	Victoria	SRR12599305
K133	This study	1991	Water	M. kansasii	N.A.	SR	Australia	Victoria	SRR12599304
K141	This study	1991	Water	M. kansasii	N.A.	SR	Australia	Western Australia	SRR12599303
K142	This study	1991	Water	M. kansasii	N.A.	SR	Australia	Victoria	SRR12599302
K153	This study	1991	Human	M. kansasii	N.A.	SR	United Kingdom	N.A.	SRR12599301
K154	This study	1991	Human	M. kansasii	N.A.	SR	United Kingdom	N.A.	SRR12599300
K155	This study	1991	Human	M. kansasii	N.A.	SR	United Kingdom	N.A.	SRR12599299
K156	This study	1991	Human	M. kansasii	N.A.	SR	United Kingdom	N.A.	SRR12599298
K178	This study	1992	Water	M. kansasii	N.A.	SR	Australia	Victoria	SRR12599297
K190	This study	1992	Human	M. attenuatum	N.A.	SR	Australia	Victoria	SRR12599296
K191	This study	1992	Human	M. kansasii	N.A.	SR	Australia	Victoria	SRR12599294
K199	This study	1992	Human	M. kansasii	N.A.	SR	USA	N.A.	SRR12599293
K1	This study	1990	Human	M. kansasii	N.A.	SR	Australia	Victoria	SRR12599292
K200	This study	1992	Human	M. kansasii	N.A.	SR	USA	N.A.	SRR12599291
K201	This study	1992	Human	M. kansasii	N.A.	SR	USA	N.A.	SRR12599290
K202	This study	1992	Human	M. kansasii	N.A.	SR	USA	N.A.	SRR12599289
K203	This study	1992	Human	M. kansasii	N.A.	SR	USA	N.A.	SRR12599288
K224	This study	1992	water	M. kansasii	N.A.	SR	Australia	Victoria	SRR12599287
K22	This study	1990	Human	M. kansasii	N.A.	SR	Australia	Queensland	SRR12599286
K230	This study	1993	water	M. kansasii	N.A.	SR	Australia	Victoria	SRR12599285
K232	This study	1993	Human	M. kansasii	N.A.	SR	Australia	Victoria	SRR12599283
K235	This study	1993	Water	M. kansasii	N.A.	SR	Australia	Victoria	SRR12599282
K23	This study	1990	Human	M. kansasii	N.A.	SR	Australia	Queensland	SRR12599281
K240	This study	1993	Human	M. kansasii	N.A.	SR	Australia	Victoria	SRR12599280
K241	This study	1993	water	M. kansasii	N.A.	SR	Australia	Victoria	SRR12599279
K249	This study	1994	Water	M. kansasii	N.A.	SR	Australia	Victoria	SRR12599278
K24	This study	1990	Human	M. kansasii	N.A.	SR	Australia	Queensland	SRR12599277
K250	This study	1994	Water	M. kansasii	N.A.	SR	Australia	Victoria	SRR12599276
K260	This study	1995	Human	M. kansasii	N.A.	SR	Australia	Victoria	SRR12599275
K275	This study	1996	Water	M. kansasii	N.A.	SR	Australia	Victoria	SRR12599274
K276	This study	1996	Water	M. kansasii	N.A.	SR	Australia	Victoria	SRR12599272
K27	This study	1990	Human	M. kansasii	N.A.	SR	Australia	Western Australia	SRR12599271
K280	This study	1996	Water	M. kansasii	N.A.	SR	Australia	Victoria	SRR12599270
K283	This study	1996	Water	M. kansasii	N.A.	SR	Australia	Victoria	SRR12599269
K286	This study	1996	Human	M. kansasii	N.A.	SR	Australia	Victoria	SRR12599268
K28	This study	1990	Human	M. attenuatum	N.A.	SR	Australia	Western Australia	SRR12599267
K299	This study	1997	Human	M. kansasii	N.A.	SR	Australia	Victoria	SRR12599266
K29	This study	1990	Human	M. kansasii	N.A.	SR	Australia	Western Australia	SRR12599265
K2	This study	1990	Human	M. kansasii	N.A.	SR	Australia	Victoria	SRR12599264
K300	This study	1997	Human	M. kansasii	N.A.	SR	Australia	Victoria	SRR12599263
K304	This study	1998	Human	M. kansasii	N.A.	SR	Australia	Victoria	SRR12599261
K305	This study	1998	Human	M. kansasii	N.A.	SR	Australia	Victoria	SRR12599260
K315	This study	1999	Human	M. kansasii	N.A.	SR	Australia	Victoria	SRR12599259
K316	This study	1999	Human	M. kansasii	N.A.	SR	Australia	Victoria	SRR12599258
K333	This study	2000	Human	M. kansasii	N.A.	SR	Australia	Victoria	SRR12599257
K334	This study	2000	Human	M. kansasii	N.A.	SR	Australia	Victoria	SRR12599256
K33	This study	1990	Human	M. kansasii	N.A.	SR	Japan	N.A.	SRR12599255
K344	This study	2001	Human	M. persicum	N.A.	SR	Australia	Victoria	SRR12599254
K345	This study	2001	Human	M. kansasii	N.A.	SR	Australia	Victoria	SRR12599253
K34	This study	1990	Human	M. kansasii	N.A.	SR	Japan	N.A.	SRR12599252
K355	This study	2003	Human	M. attenuatum	N.A.	SR	Australia	Victoria	SRR12599250
K359	This study	2003	Human	M. ostraviense	N.A.	SR	Australia	Victoria	SRR12599249
K35	This study	1990	Human	M. kansasii	N.A.	SR	Japan	N.A.	SRR12599248
K370	This study	2003	Human	M. kansasii	N.A.	SR	Australia	Victoria	SRR12599247
K372	This study	2003	Human	M. persicum	N.A.	SR	Australia	Victoria	SRR12599246
K380	This study	2004	Human	M. kansasii	N.A.	SR	Australia	Victoria	SRR12599245
K384	This study	2004	Human	M. persicum	N.A.	SR	Australia	Victoria	SRR12599244
K394	This study	2005	Human	M. kansasii	N.A.	SR	Australia	Victoria	SRR12599243
K395	This study	2005	Human	M. kansasii	N.A.	SR	Australia	Victoria	SRR12599242
K3	This study	1990	Human	M. kansasii	N.A.	SR	Australia	Victoria	SRR12599241
K412	This study	2005	Human	M. kansasii	N.A.	SR	Australia	Victoria	SRR12599239
K420	This study	2007	Human	M. kansasii	N.A.	SR	Australia	Victoria	SRR12599238
K421	This study	2007	Human	M. kansasii	N.A.	SR	Australia	Victoria	SRR12599237
K427	This study	2007	Human	M. ostraviense	N.A.	SR	Australia	Victoria	SRR12599236
K429	This study	2007	Human	M. kansasii	N.A.	SR	Australia	Victoria	SRR12599235
K434	This study	2008	Human	M. attenuatum	N.A.	SR	Australia	Victoria	SRR12599234
K436	This study	2008	Human	M. kansasii	N.A.	SR	Australia	Victoria	SRR12599233
K445	This study	2010	Human	M. kansasii	N.A.	SR	Australia	Victoria	SRR12599232
K449	This study	2012	Human	M. pseudokansasii	N.A.	SR	Australia	Victoria	SRR12599231
K44	This study	1991	Water	M. kansasii	N.A.	SR	Australia	Victoria	SRR12599230
K451	This study	2012	Human	M. attenuatum	N.A.	SR	Australia	Victoria	SRR12599353
K49	This study	1991	Human	M. kansasii	N.A.	SR	Australia	Queensland	SRR12599352
K4	This study	1990	Human	M. kansasii	N.A.	SR	Australia	Victoria	SRR12599351
K50	This study	1991	Human	M. kansasii	N.A.	SR	Australia	Queensland	SRR12599350
K60	This study	1991	Water	M. pseudokansasii	N.A.	SR	Australia	Victoria	SRR12599349
K61	This study	1991	Water	M. pseudokansasii	N.A.	SR	Australia	Victoria	SRR12599348
K63	This study	1991	Water	M. kansasii	N.A.	SR	Australia	Victoria	SRR12599347
K64	This study	1991	Water	M. kansasii	N.A.	SR	Australia	Victoria	SRR12599346
K65	This study	1991	Human	M. kansasii	N.A.	SR	South Africa	N.A.	SRR12599345
K66	This study	1991	Human	M. kansasii	N.A.	SR	South Africa	N.A.	SRR12599344
K67	This study	1991	Human	M. kansasii	N.A.	SR	South Africa	N.A.	SRR12599342
K68	This study	1991	Human	M. kansasii	N.A.	SR	South Africa	N.A.	SRR12599341
K74	This study	1991	Human	M. kansasii	N.A.	SR	South Africa	N.A.	SRR12599340
Mkan_3041	This study	2008	Human	M. kansasii	N.A.	SR	Canada	N.A.	SRR12599339
Mkan_4928	This study	2007	Human	M. kansasii	N.A.	SR	Canada	N.A.	SRR12599338
Mkan_2035	This study	2009	Human	M. kansasii	N.A.	SR	Canada	N.A.	SRR12599337
Mkan_4526	This study	2007	Human	M. persicum	N.A.	SR	Canada	N.A.	SRR12599336
Mkan_2249	This study	2009	Human	M. kansasii	N.A.	SR	Canada	N.A.	SRR12599335
Mkan_3442	This study	2008	Human	M. kansasii	N.A.	SR	Canada	N.A.	SRR12599334
Mkan_3324	This study	2007	Human	M. persicum	N.A.	SR	Canada	N.A.	SRR12599333
Mkan_1633	This study	2008	Human	M. kansasii	N.A.	SR	Canada	N.A.	SRR12599331
Mkan_537	This study	2010	Human	M. gastri	N.A.	SR	Canada	N.A.	SRR12599330
Mkan_1403	This study	2008	Human	M. kansasii	N.A.	SR	Canada	N.A.	SRR12599329
Mkan_3740	This study	2009	Human	M. kansasii	N.A.	SR	Canada	N.A.	SRR12599328
Mkan_1700	This study	2008	Human	M. kansasii	N.A.	SR	Canada	N.A.	SRR12599327
Mkan_4863	This study	2007	Human	M. kansasii	N.A.	SR	Canada	N.A.	SRR12599326
Mkan_4156	This study	2009	Human	M. kansasii	N.A.	SR	Canada	N.A.	SRR12599325
Mkan_732	Public source	N.A.	N.A.	M. pseudokansasii	N.A.	SR	USA	N.A.	SRR901011
Mkan_662	Public source	N.A.	N.A.	M. kansasii	N.A.	SR	USA	N.A.	SRR900990
Mkan_824	Public source	N.A.	N.A.	M. kansasii	N.A.	SR	USA	N.A.	SRR901078
SMC1	Public source	2011	Human	M. kansasii	N.A.	ASM	Korea	N.A.	JNDJ01
ATCC-12478	Public source	1953	Human	M. kansasii	N.A.	ASM	USA	N.A.	NC_022663.1
MK_1010001454	Public source	N.A.	Tap water	M. innocens	N.A.	SR	Germany	N.A.	SRR3319297
MK_1010001493	Public source	N.A.	Water	M. innocens	N.A.	SR	Netherlands	N.A.	SRR3319774
MK_1010001458	Public source	N.A.	Tap water	M. ostraviense	N.A.	SR	Germany	N.A.	SRR3319808
MK_1010001495	Public source	N.A.	Water	M. kansasii	N.A.	SR	Czechia	N.A.	SRR3319818
MK_1010001468	Public source	N.A.	Soil	M. pseudokansasii	N.A.	SR	Belgium	N.A.	SRR3320064
MK_1010001469	Public source	N.A.	Water	M. persicum	N.A.	SR	Italy	N.A.	SRR3320150
SAMN06273888	Public source	2011	Macaque	M. kansasii	N.A.	ASM	USA	N.A.	GCA_002003585.1
SAMN06273889	Public source	2011	Macaque	M. kansasii	N.A.	ASM	USA	N.A.	GCA_002003625.1
SAMN07197157	Public source	2011	Human	M. innocens	N.A.	ASM	Poland	Warsaw	GCA_002705965.1
SAMN07196566	Public source	2015	Human	M. ostraviense	N.A.	ASM	Czechia	Karvina	GCA_002705925.1
SAMN07197158	Public source	2015	Human	M. pseudokansasii	N.A.	ASM	Czechia	Karvina	GCA_002705935.1
SAMN07197156	Public source	2015	Human	M. pseudokansasii	N.A.	ASM	Czechia	Sumperk	GCA_002705885.1
SAMN07193077	Public source	2011	Human	M. kansasii	N.A.	ASM	Korea	Seoul	GCA_002705865.1
SAMN06339047	Public source	2009	Human	M. kansasii	N.A.	ASM	Poland	Warsaw	GCA_002085835.1
SAMN06339049	Public source	2009	Human	M. kansasii	N.A.	ASM	Poland	Warsaw	GCA_002085815.1
SAMN06339048	Public source	2008	Human	M. kansasii	N.A.	ASM	Poland	Warsaw	GCA_002085795.1
SAMN06339044	Public source	1968	Human	M. kansasii	N.A.	ASM	Germany	Borstel	GCA_002085775.1
SAMN06339042	Public source	2010	Human	M. kansasii	N.A.	ASM	Netherlands	Nijmegen	GCA_002085645.1
SAMN06339040	Public source	2010	Human	M. kansasii	N.A.	ASM	Netherlands	Nijmegen	GCA_002085625.1
SAMN06339043	Public source	2010	Human	M. kansasii	N.A.	ASM	Netherlands	Nijmegen	GCA_002086895.1
SAMN06215600	Public source	2010	Human	M. attenuatum	N.A.	ASM	Netherlands	Nijmegen	GCA_002086865.1
SAMN06339046	Public source	2011	Human	M. persicum	N.A.	ASM	Netherlands	Nijmegen	GCA_002086855.1
SAMN06339045	Public source	2011	Human	M. persicum	N.A.	ASM	Netherlands	Nijmegen	GCA_002086935.1
SAMN06339041	Public source	2010	Human	M. persicum	N.A.	ASM	Netherlands	Nijmegen	GCA_002086925.1
SAMN06368474	Public source	2011	Human	M. persicum	N.A.	ASM	Poland	Warsaw	GCA_002086915.1
SAMN07196563	Public source	1999	Human	M. persicum	N.A.	ASM	Spain	Bilbao	GCA_002705835.1
SAMN07193079	Public source	1999	Human	M. persicum	N.A.	ASM	Spain	Bilbao	GCA_002705895.1
SAMN08407906	Public source	2011	Human	M. kansasii	N.A.	ASM	Brazil	N.A.	GCA_002920875.1
SAMN08407800	Public source	2011	Human	M. kansasii	N.A.	ASM	Brazil	N.A.	GCA_002920845.1
SAMN08407563	Public source	2009	Human	M. kansasii	N.A.	ASM	Brazil	N.A.	GCA_002920815.1
SAMN08399508	Public source	2011	Human	M. kansasii	N.A.	ASM	Brazil	N.A.	GCA_002920795.1
SAMN08407869	Public source	2011	Human	M. kansasii	N.A.	ASM	Brazil	N.A.	GCA_002920805.1
SAMN08399526	Public source	2007	Human	M. kansasii	N.A.	ASM	Brazil	N.A.	GCA_002920775.1
SAMN08397726	Public source	2010	Human	M. kansasii	N.A.	ASM	Brazil	N.A.	GCA_002920735.1
SAMN08399459	Public source	2011	Human	M. kansasii	N.A.	ASM	Brazil	N.A.	GCA_002920755.1
SAMN08397724	Public source	2010	Human	M. kansasii	N.A.	ASM	Brazil	N.A.	GCA_002920705.1
SAMN08395248	Public source	2010	Human	M. kansasii	N.A.	ASM	Brazil	N.A.	GCA_002920665.1
SAMN08395293	Public source	2010	Human	M. kansasii	N.A.	ASM	Brazil	N.A.	GCA_002920675.1
SAMN08395135	Public source	2009	Human	M. kansasii	N.A.	ASM	Brazil	N.A.	GCA_002920655.1
SAMN07659897	Public source	N.A.	Human	M. kansasii	N.A.	SR	United Kingdom	N.A.	SRR6044836
SAMN07660317	Public source	N.A.	Human	M. kansasii	N.A.	SR	United Kingdom	N.A.	SRR6044848
SAMN07660448	Public source	N.A.	Human	M. kansasii	N.A.	SR	United Kingdom	N.A.	SRR6044927
SAMN07659019	Public source	N.A.	Human	M. attenuatum	N.A.	SR	United Kingdom	N.A.	SRR6045049
SAMN07659445	Public source	N.A.	Human	M. kansasii	N.A.	SR	United Kingdom	N.A.	SRR6045088
SAMN07659402	Public source	N.A.	Human	M. kansasii	N.A.	SR	United Kingdom	N.A.	SRR6045117
SAMN07660118	Public source	N.A.	Human	M. kansasii	N.A.	SR	United Kingdom	N.A.	SRR6045122
SAMN07658647	Public source	N.A.	Human	M. kansasii	N.A.	SR	United Kingdom	N.A.	SRR6045190
SAMN07658790	Public source	N.A.	Human	M. kansasii	N.A.	SR	United Kingdom	N.A.	SRR6045394
SAMN07660143	Public source	N.A.	Human	M. kansasii	N.A.	SR	United Kingdom	N.A.	SRR6045405
SAMN07658406	Public source	N.A.	Human	M. kansasii	N.A.	SR	United Kingdom	N.A.	SRR6045471
SAMN07660408	Public source	N.A.	Human	M. persicum	N.A.	SR	United Kingdom	N.A.	SRR6045483
SAMN07660132	Public source	N.A.	Human	M. kansasii	N.A.	SR	United Kingdom	N.A.	SRR6045509
SAMN07658754	Public source	N.A.	Human	M. persicum	N.A.	SR	United Kingdom	N.A.	SRR6045554
SAMN07659802	Public source	N.A.	Human	M. pseudokansasii	N.A.	SR	United Kingdom	N.A.	SRR6045707
SAMN07660076	Public source	N.A.	Human	M. kansasii	N.A.	SR	United Kingdom	N.A.	SRR6045732
SAMN07659651	Public source	N.A.	Human	M. kansasii	N.A.	SR	United Kingdom	N.A.	SRR6045861
SAMN07658970	Public source	N.A.	Human	M. kansasii	N.A.	SR	United Kingdom	N.A.	SRR6045862
SAMN07659421	Public source	N.A.	Human	M. kansasii	N.A.	SR	United Kingdom	N.A.	SRR6046184
SAMN07659778	Public source	N.A.	Human	M. kansasii	N.A.	SR	United Kingdom	N.A.	SRR6046347
SAMN07660387	Public source	N.A.	Human	M. kansasii	N.A.	SR	United Kingdom	N.A.	SRR6046390
SAMN07658838	Public source	N.A.	Human	M. kansasii	N.A.	SR	United Kingdom	N.A.	SRR6046411
SAMN07660034	Public source	N.A.	Human	M. kansasii	N.A.	SR	United Kingdom	N.A.	SRR6046427
SAMN07660025	Public source	N.A.	Human	M. kansasii	N.A.	SR	United Kingdom	N.A.	SRR6046441
SAMN07658261	Public source	N.A.	Human	M. kansasii	N.A.	SR	United Kingdom	N.A.	SRR6046465
SAMN07660032	Public source	N.A.	Human	M. kansasii	N.A.	SR	United Kingdom	N.A.	SRR6046522
SAMN07658766	Public source	N.A.	Human	M. kansasii	N.A.	SR	United Kingdom	N.A.	SRR6046630
SAMN07659800	Public source	N.A.	Human	M. pseudokansasii	N.A.	SR	United Kingdom	N.A.	SRR6046806
SAMEA4938320	Public source	2018	Human	M. kansasii	N.A.	ASM	Switzerland	N.A.	GCA_900565995.1
SAMEA4938319	Public source	2014	Human	M. kansasii	N.A.	ASM	Switzerland	N.A.	GCA_900566155.1
SAMEA4938318	Public source	2011	Human	M. kansasii	N.A.	ASM	Switzerland	N.A.	GCA_900565985.1
SAMEA4938323	Public source	2007	Human	M. persicum	N.A.	ASM	Switzerland	N.A.	GCA_900566035.1
SAMEA4938322	Public source	2016	Human	M. persicum	N.A.	ASM	Switzerland	N.A.	GCA_900566015.1
SAMEA4938321	Public source	2010	Human	M. persicum	N.A.	ASM	Switzerland	N.A.	GCA_900566005.1
SAMEA4938327	Public source	2009	Human	M. innocens	N.A.	ASM	Switzerland	N.A.	GCA_900566055.1
SAMEA4938328	Public source	1997	Human	M. attenuatum	N.A.	ASM	Switzerland	N.A.	GCA_900566065.1
SAMEA4938324	Public source	1997	Human	M. pseudokansasii	N.A.	ASM	Switzerland	N.A.	GCA_900566075.1
SAMEA4938329	Public source	1997	Human	M. attenuatum	N.A.	ASM	Switzerland	N.A.	GCA_900566105.1
SAMEA4938325	Public source	2011	Human	M. pseudokansasii	N.A.	ASM	Switzerland	N.A.	GCA_900566045.1
SAMEA4938326	Public source	2014	Human	M. pseudokansasii	N.A.	ASM	Switzerland	N.A.	GCA_900566025.1
SAMEA4938330	Public source	1997	Human	M. attenuatum	N.A.	ASM	Switzerland	N.A.	GCA_900566085.1
SAMN02597426	Public source	N.A.	Human	M. gastri	N.A.	ASM	USA	N.A.	GCA_000521195.1
SAMN04216928	Public source	N.A.	Human	M. gastri	N.A.	ASM	USA	N.A.	GCA_002102175.1
# S, smooth; R, rough
* SR, short reads; ASM, assembly (draft or full genome)
N.A., not available
