# Supplementary material for: Population genomics provides insights into the evolution and adaptation to humans of the waterborne pathogen Mycobacterium kansasii
Source: Nat Commun. 2021 May 3;12:2491. doi: 10.1038/s41467-021-22760-6 (PMC8093194; doi:10.1038/s41467-021-22760-6)
Supplement: Supplementary file 5 — Supplementary Data 2 [file 41467_2021_22760_MOESM5_ESM.xlsx]

## Sheet: Data2
Supplementary Data 2. Informations for the 147 genes specific to M. kansasii. The shaded genes respresent ESX-1 related genes (yellow) or MCC genes (green).
Locus tag	Old locus tag	Gene name*	Product	COG category
MKAN_RS00630	MKAN_00630		hypothetical protein
MKAN_RS01050	MKAN_01070		hypothetical protein
MKAN_RS01055	MKAN_01075	chuR	radical SAM protein	S
MKAN_RS01230	MKAN_01255	ldtB1	L,D-transpeptidase 2	S
MKAN_RS29095			DUF2510 domain-containing protein	T
MKAN_RS01375	MKAN_01400		DUF853 domain-containing protein	S
MKAN_RS01400	MKAN_01430		PPE family protein	S
MKAN_RS01440	MKAN_01470	metG1	tRNA-binding protein	J
MKAN_RS02550	MKAN_02615		nucleotidyl transferase AbiEii/AbiGii toxin family protein	S
MKAN_RS02560	MKAN_02640		hypothetical protein
MKAN_RS02800	MKAN_02885	ybaL	sodium/hydrogen exchanger	P
MKAN_RS02805	MKAN_02890		universal stress protein	T
MKAN_RS28620	MKAN_03170		Adenylate guanylate Cyclase	T
MKAN_RS28625	MKAN_03175		Adenylate guanylate Cyclase	T
MKAN_RS29230			hypothetical protein
MKAN_RS03470	MKAN_03585		nitroreductase family deazaflavin-dependent oxidoreductase	S
MKAN_RS03475			cytochrome P450	Q
MKAN_RS03480	MKAN_03595	yloB1	plasma-membrane proton-efflux P-type ATPase	P
MKAN_RS03485	MKAN_03600		hypothetical protein
MKAN_RS03605	MKAN_03720		phosphotransferase family protein	S
MKAN_RS03610	MKAN_03725		hypothetical protein
MKAN_RS03620	MKAN_03735	lcfB1	acyl-CoA synthetase	I, Q
MKAN_RS04230	MKAN_04380		hypothetical protein	V
MKAN_RS04330	MKAN_04500		Putative antitoxin VapB12
MKAN_RS04645	MKAN_04820	doc1	type II toxin-antitoxin system death-on-curing family toxin	S
MKAN_RS28680	MKAN_05580	bkdC1	Dehydrogenase	C
MKAN_RS29355		pknH1	sensor domain-containing protein	T
MKAN_RS29360			serine threonine protein kinase	T
MKAN_RS06170	MKAN_06450		DUF732 domain-containing protein
MKAN_RS06660	MKAN_06950		hypothetical protein
MKAN_RS06745	MKAN_07035	eccE31	type VII secretion protein EccE	S
MKAN_RS06990	MKAN_07290		PE family protein	G
MKAN_RS29390			group II intron reverse transcriptase/maturase
MKAN_RS07175	MKAN_07505	betI1	TetR/AcrR family transcriptional regulator	K
MKAN_RS07185	MKAN_07520	espE1	ESX-1 secretion-associated protein EspE
MKAN_RS07190	MKAN_07525		IS30 family transposase ISLxx5
MKAN_RS07200	MKAN_07545	espE2	ESX-1 secretion-associated protein EspE
MKAN_RS07205	MKAN_07550	espE3	ESX-1 secretion-associated protein EspE
MKAN_RS28700	MKAN_07560	espE4	ESX-1 secretion-associated protein EspE
MKAN_RS07215	MKAN_07565	espE6	ESX-1 secretion-associated protein EspE
MKAN_RS07220	MKAN_07570	espE7	ESX-1 secretion-associated protein EspE
MKAN_RS07225		espB1	ESX-1 secretion-associated protein EspB
MKAN_RS07230	MKAN_07580	espE8	ESX-1 secretion-associated protein EspE
MKAN_RS07240	MKAN_07590		hypothetical protein
MKAN_RS07245	MKAN_07595		PPE family immunomodulator PPE68	S
MKAN_RS07250	MKAN_07600	espB2	ESX-1 secretion-associated protein EspB
MKAN_RS07255	MKAN_07605	espL1	ESX-1 secretion-associated protein EspL
MKAN_RS07265	MKAN_07615	espG11	ESX-1 secretion-associated protein EspG1	S
MKAN_RS07270	MKAN_07620	espH1	ESX-1 secretion-associated protein EspH
MKAN_RS07275	MKAN_07625		hypothetical protein
MKAN_RS07500	MKAN_07880		Transposase	L
MKAN_RS07505	MKAN_07885		hypothetical protein	P
MKAN_RS07940			integrase	L
MKAN_RS08695	MKAN_09100		TetR/AcrR family transcriptional regulator	K
MKAN_RS08700	MKAN_09105	dhaA2	alpha/beta hydrolase	S
MKAN_RS08705	MKAN_09110		alkyl hydroperoxide reductase	O
MKAN_RS08710	MKAN_09115		alkylhydroperoxidase	S
MKAN_RS08715	MKAN_09120		TetR/AcrR family transcriptional regulator	K
MKAN_RS08830			hypothetical protein
MKAN_RS09190	MKAN_09615		DUF1298 domain-containing protein	S
MKAN_RS09195	MKAN_09620		AMP-binding protein	I
MKAN_RS09490	MKAN_09920		phosphotransferase family protein	S
MKAN_RS29495			LuxR family transcriptional regulator	K
MKAN_RS10510	MKAN_11000		FAD-binding protein	C
MKAN_RS29550			PE domain-containing protein
MKAN_RS29555		mbtH2	Protein MbtH	S
MKAN_RS10680	MKAN_11190		hypothetical protein
MKAN_RS10690	MKAN_11200		universal stress protein	T
MKAN_RS10695			sulfite exporter TauE/SafE family protein	S
MKAN_RS10700	MKAN_11210		DUF2892 domain-containing protein	S
MKAN_RS10705	MKAN_11215		hypothetical protein
MKAN_RS10795	MKAN_11315		hypothetical protein
MKAN_RS11740	MKAN_12320		hypothetical protein
MKAN_RS12565	MKAN_13195		hypothetical protein
MKAN_RS12885	MKAN_13515		PPE family protein	S
MKAN_RS14420	MKAN_15135		PPE family protein	S
MKAN_RS28795	MKAN_15240		hypothetical protein
MKAN_RS14605	MKAN_15320		hypothetical protein
MKAN_RS14630	MKAN_15355	mdtD6	MFS transporter	M
MKAN_RS14635	MKAN_15360		Adenylate cyclase	T
MKAN_RS14640	MKAN_15365	pknD11	Serine/threonine-protein kinase PknD	T
MKAN_RS14985	MKAN_15740		NAD(P)/FAD-dependent oxidoreductase	S
MKAN_RS15640	MKAN_16410	mmpS43	Siderophore export accessory protein MmpS4	S
MKAN_RS15665	MKAN_16440		hypothetical protein
MKAN_RS16375	MKAN_17180		hypothetical protein
MKAN_RS16385	MKAN_17190		DUF2563 domain-containing protein
MKAN_RS16415	MKAN_17220	pknD14	serine/threonine protein kinase	T
MKAN_RS16860	MKAN_17680	mmpL45	MMPL family RND transporter	S
MKAN_RS16865	MKAN_17685	menE7	long-chain acyl-CoA synthetase	Q
MKAN_RS16870	MKAN_17690	mdtD7	MFS transporter	P
MKAN_RS16875			TetR/AcrR family transcriptional regulator	K
MKAN_RS16885	MKAN_17705		PE family protein
MKAN_RS16910	MKAN_17735		SAM-dependent methyltransferase	M
MKAN_RS17740	MKAN_18590	narK5	NarK/NasA family nitrate transporter	P
MKAN_RS17745	MKAN_18595		PPE family protein	N
MKAN_RS17750	MKAN_18600		hypothetical protein
MKAN_RS17755	MKAN_18605		PPE family protein	S
MKAN_RS18120	MKAN_18985		STAS/SEC14 domain-containing protein	S
MKAN_RS18125	MKAN_18990		MerR family transcriptional regulator	K
MKAN_RS18305	MKAN_19180	vapC4	PIN domain-containing protein	S
MKAN_RS28855	MKAN_19190		hypothetical protein
MKAN_RS19390	MKAN_20305		PPE family protein
MKAN_RS19970	MKAN_20900		hypothetical protein
MKAN_RS21010	MKAN_21995	dltA5	non-ribosomal peptide synthetase	Q
MKAN_RS21015	MKAN_22000	bmrA	ABC transporter ATP-binding protein	V
MKAN_RS21025	MKAN_22010	prpR	XRE family transcriptional regulator	K
MKAN_RS21030	MKAN_22015	prpD	2-methylcitrate dehydratase	S
MKAN_RS21035	MKAN_22020	prpC	2-methylcitrate synthase	C
MKAN_RS21125	MKAN_22110		outer membrane autotransporter barrel	S
MKAN_RS21595	MKAN_22625		hypothetical protein
MKAN_RS29950			pyridoxal-dependent decarboxylase	E
MKAN_RS21790	MKAN_22835		IS5 family transposase ISBli8	L
MKAN_RS22010	MKAN_23070		hypothetical protein
MKAN_RS22015	MKAN_23075	espF3	ESX-1 secretion-associated protein
MKAN_RS28925		espH4	ESX-1 secretion-associated protein EspH
MKAN_RS22095	MKAN_23160		PPE family protein	N
MKAN_RS22280	MKAN_23345		hypothetical protein
MKAN_RS22675	MKAN_23755	rutD7	4-carboxymuconolactone decarboxylase	Q
MKAN_RS22680	MKAN_23760	pcaG1	protocatechuate 3%2C4-dioxygenase subunit alpha	Q
MKAN_RS22685	MKAN_23765	pcaH1	protocatechuate 3%2C4-dioxygenase subunit beta	Q
MKAN_RS22690	MKAN_23770	kdgR2	IclR family transcriptional regulator	K
MKAN_RS28930	MKAN_23775		nitrogen regulatory protein P-II 1	E
MKAN_RS22700	MKAN_23785	bphA11	ring hydroxylating dioxygenase subunit alpha	Q
MKAN_RS22705	MKAN_23790	bphA2	3-phenylpropionate dioxygenase	Q
MKAN_RS22710	MKAN_23795		dihydrodiol dehydrogenase
MKAN_RS22725	MKAN_23810	thcD3	NAD(P)/FAD-dependent oxidoreductase	S
MKAN_RS22730	MKAN_23815		class II aldolase family protein	G
MKAN_RS22735	MKAN_23820	kdgR3	IclR family transcriptional regulator	K
MKAN_RS22990	MKAN_24085	espE14	ESX-1 secretion-associated protein EspE
MKAN_RS23040	MKAN_24145		type 2 lantipeptide synthetase LanM	V
MKAN_RS30010			PE family protein
MKAN_RS24665	MKAN_25825		hypothetical protein
MKAN_RS24685	MKAN_25845	aes7	FAD-binding protein	I
MKAN_RS24720	MKAN_25880		alpha/beta hydrolase	S
MKAN_RS30030			antitoxin
MKAN_RS25485	MKAN_26700		Methyltransferase, type 11	Q
MKAN_RS25600	MKAN_26820		hypothetical protein
MKAN_RS26245	MKAN_27500	espE15	ESX-1 secretion-associated protein EspE
MKAN_RS26255	MKAN_27515	whiB62	putative transcriptional regulator WhiB6
MKAN_RS26260	MKAN_27520	espB3	ESX-1 secretion-associated protein EspB
MKAN_RS26265	MKAN_27525	espE16	ESX-1 secretion-associated protein EspE
MKAN_RS28980	MKAN_28425		transposase, IS204 IS1001 IS1096 IS1165 family protein	L
MKAN_RS27290	MKAN_28585		IS256 family transposase	L
MKAN_RS27305	MKAN_28600		hypothetical protein
MKAN_RS27325	MKAN_28630		deaminase reductase	S
MKAN_RS27420	MKAN_28725	nylB	hydrolase	V
MKAN_RS27515	MKAN_28830		ATP-binding protein	T
*Gene with a numeric suffix indicat existance of paralogs
