# Supplementary material for: Population genomics provides insights into the evolution and adaptation to humans of the waterborne pathogen Mycobacterium kansasii
Source: Nat Commun. 2021 May 3;12:2491. doi: 10.1038/s41467-021-22760-6 (PMC8093194; doi:10.1038/s41467-021-22760-6)
Supplement: Supplementary file 6 — Supplementary Data 3 [file 41467_2021_22760_MOESM6_ESM.xlsx]

## Sheet: Data3
Supplementary Data 3. Non-synonymous mutations in genes under potential positive selection.
Gene ID	Gene Name	Gene Product	Gene Start	Gene End	Coding Strand	Mutation site	Reference allele	Mutant allele	No. of strains with homozygous mutation	No. of convergent events*	No. of strains with heterozygous mutation	Mutation effect	Nucleotide change	Amino-acide change
MKAN_RS00210	eccD	type VII secretion integral membrane protein EccD	50953	52464	+	51268	A	G	1	-	0	missense_variant	316A>G	Ile106Val
MKAN_RS00210	eccD	type VII secretion integral membrane protein EccD	50953	52464	+	51556	G	A	1	-	0	missense_variant	604G>A	Asp202Asn
MKAN_RS00210	eccD	type VII secretion integral membrane protein EccD	50953	52464	+	51658	C	T	1	-	0	missense_variant	706C>T	Leu236Phe
MKAN_RS00210	eccD	type VII secretion integral membrane protein EccD	50953	52464	+	51920	G	A	1	-	0	missense_variant	968G>A	Arg323His
MKAN_RS00210	eccD	type VII secretion integral membrane protein EccD	50953	52464	+	52394	T	C	1	-	0	missense_variant	1442T>C	Leu481Pro
MKAN_RS00635	lldD2	L-lactate dehydrogenase	151371	152612	-	152654	G	A	0	-	1	upstream_gene_variant	-42C>T	-
MKAN_RS00635	lldD2	L-lactate dehydrogenase	151371	152612	-	152656	G	A	6	6	2	upstream_gene_variant	-44C>T	-
MKAN_RS04170	-	response regulator (histidine kinase)	977097	979649	+	977510	GA	G	1	-	0	frameshift_variant	415delA	-
MKAN_RS04170	-	response regulator (histidine kinase)	977097	979649		977631	G	T	1	-	0	missense_variant	535G>T	Val179Leu
MKAN_RS04170	-	response regulator (histidine kinase)	977097	979649	+	977788	A	C	0	-	1	missense_variant	692A>C	Asn231Thr
MKAN_RS04170	-	response regulator (histidine kinase)	977097	979649	+	977923	C	A	1	-	0	stop_gained	827C>A	Ser276*
MKAN_RS04170	-	response regulator (histidine kinase)	977097	979649	+	977965	T	TCGTCCG	1	-	0	inframe_insertion	871_876dupGTCCGC	Val291_Arg292dup
MKAN_RS04170	-	response regulator (histidine kinase)	977097	979649	+	978337	C	CG	5	0	0	frameshift_variant	1243dupG	Val415fs
MKAN_RS04170	-	response regulator (histidine kinase)	977097	979649	+	979014	G	A	4	0	0	missense_variant	1918G>A	Glu640Lys
MKAN_RS04575	zur	transcriptional repressor	1073526	1073918	+	1073529	A	AC	1	-	0	frameshift_variant	6dupC	Gly3fs
MKAN_RS04575	zur	transcriptional repressor	1073526	1073918	+	1073538	AG	A	1	-	0	frameshift_variant	14delG	Ser5fs
MKAN_RS04575	zur	transcriptional repressor	1073526	1073918	+	1073551	C	G	1	-	0	missense_variant	26C>G	Thr9Arg
MKAN_RS04575	zur	transcriptional repressor	1073526	1073918	+	1073557	A	G	1	-	0	missense_variant	32A>G	Gln11Arg
MKAN_RS04575	zur	transcriptional repressor	1073526	1073918	+	1073559	C	CGGG	0	-	1	inframe_insertion	35_37dupGGG	Arg12_Ala13insGly
MKAN_RS04575	zur	transcriptional repressor	1073526	1073918	+	1073565	G	C	0	-	1	missense_variant	40G>C	Ala14Pro
MKAN_RS04575	zur	transcriptional repressor	1073526	1073918	+	1073566	C	A	1	-	0	missense_variant	41C>A	Ala14Glu
MKAN_RS04575	zur	transcriptional repressor	1073526	1073918	+	1073569	T	C	1	-	1	missense_variant	44T>C	Ile15Thr
MKAN_RS04575	zur	transcriptional repressor	1073526	1073918	+	1073574	A	C	1	-	1	missense_variant	49A>C	Thr17Pro
MKAN_RS04575	zur	transcriptional repressor	1073526	1073918	+	1073592	G	GA	1	-	0	frameshift_variant	68dupA	Asp23fs
MKAN_RS04575	zur	transcriptional repressor	1073526	1073918	+	1073598	T	C	1	-	0	missense_variant	73T>C	Phe25Leu
MKAN_RS04575	zur	transcriptional repressor	1073526	1073918	+	1073599	T	G	0	-	1	missense_variant	74T>G	Phe25Cys
MKAN_RS04575	zur	transcriptional repressor	1073526	1073918	+	1073607	G	A	0	-	1	missense_variant	82G>A	Ala28Thr
MKAN_RS04575	zur	transcriptional repressor	1073526	1073918	+	1073610	C	G	1	-	0	missense_variant	85C>G	Gln29Glu
MKAN_RS04575	zur	transcriptional repressor	1073526	1073918	+	1073610	C	T	0	-	1	stop_gained	85C>T	Gln29*
MKAN_RS04575	zur	transcriptional repressor	1073526	1073918	+	1073617	T	A	0	-	1	stop_gained	92T>A	Leu31*
MKAN_RS04575	zur	transcriptional repressor	1073526	1073918	+	1073620	A	C	0	-	1	missense_variant	95A>C	His32Pro
MKAN_RS04575	zur	transcriptional repressor	1073526	1073918	+	1073625	G	T	1	-	0	stop_gained	100G>T	Glu34*
MKAN_RS04575	zur	transcriptional repressor	1073526	1073918	+	1073629	T	A	1	-	0	missense_variant	104T>A	Leu35Gln
MKAN_RS04575	zur	transcriptional repressor	1073526	1073918	+	1073629	T	C	1	-	0	missense_variant	104T>C	Leu35Pro
MKAN_RS04575	zur	transcriptional repressor	1073526	1073918	+	1073640	G	A	1	-	0	missense_variant	115G>A	Gly39Ser
MKAN_RS04575	zur	transcriptional repressor	1073526	1073918	+	1073640	G	T	1	-	0	missense_variant	115G>T	Gly39Cys
MKAN_RS04575	zur	transcriptional repressor	1073526	1073918	+	1073641	G	GC	2	2	0	frameshift_variant	117dupC	Glu40fs
MKAN_RS04575	zur	transcriptional repressor	1073526	1073918	+	1073642	C	CG	1	-	0	frameshift_variant	118dupG	Glu40fs
MKAN_RS04575	zur	transcriptional repressor	1073526	1073918	+	1073653	G	A	0	-	1	missense_variant	128G>A	Gly43Asp
MKAN_RS04575	zur	transcriptional repressor	1073526	1073918	+	1073656	T	A	0	-	1	missense_variant	131T>A	Leu44Gln
MKAN_RS04575	zur	transcriptional repressor	1073526	1073918	+	1073661	A	G	0	-	1	missense_variant	136A>G	Thr46Ala
MKAN_RS04575	zur	transcriptional repressor	1073526	1073918	+	1073662	C	T	1	-	0	missense_variant	137C>T	Thr46Ile
MKAN_RS04575	zur	transcriptional repressor	1073526	1073918	+	1073665	T	TG	1	-	0	frameshift_variant	140_141insG	Tyr48fs
MKAN_RS04575	zur	transcriptional repressor	1073526	1073918	+	1073670	C	T	1	-	0	missense_variant	145C>T	Arg49Cys
MKAN_RS04575	zur	transcriptional repressor	1073526	1073918	+	1073670	C	A	0	-	1	missense_variant	145C>A	Arg49Ser
MKAN_RS04575	zur	transcriptional repressor	1073526	1073918	+	1073673	A	C	0	-	1	missense_variant	148A>C	Thr50Pro
MKAN_RS04575	zur	transcriptional repressor	1073526	1073918	+	1073674	C	T	1	-	0	missense_variant	149C>T	Thr50Ile
MKAN_RS04575	zur	transcriptional repressor	1073526	1073918	+	1073684	GA	G	1	-	0	frameshift_variant	160delA	Met54fs
MKAN_RS04575	zur	transcriptional repressor	1073526	1073918	+	1073687	G	A	0	-	2	missense_variant	162G>A	Met54Ile
MKAN_RS04575	zur	transcriptional repressor	1073526	1073918	+	1073687	G	C	0	-	1	missense_variant	162G>C	Met54Ile
MKAN_RS04575	zur	transcriptional repressor	1073526	1073918	+	1073688	G	C	1	-	0	missense_variant	163G>C	Ala55Pro
MKAN_RS04575	zur	transcriptional repressor	1073526	1073918	+	1073691	G	C	0	-	1	missense_variant	166G>C	Ala56Pro
MKAN_RS04575	zur	transcriptional repressor	1073526	1073918	+	1073704	T	C	0	-	1	missense_variant	179T>C	Val60Ala
MKAN_RS04575	zur	transcriptional repressor	1073526	1073918	+	1073707	A	G	2	2	0	missense_variant	182A>G	Asp61Gly
MKAN_RS04575	zur	transcriptional repressor	1073526	1073918	+	1073713	T	C	0	-	1	missense_variant	188T>C	Leu63Pro
MKAN_RS04575	zur	transcriptional repressor	1073526	1073918	+	1073714	G	GT	1	-	4	frameshift_variant	189_190insT	Arg64fs
MKAN_RS04575	zur	transcriptional repressor	1073526	1073918	+	1073716	G	C	0	-	1	missense_variant	191G>C	Arg64Pro
MKAN_RS04575	zur	transcriptional repressor	1073526	1073918	+	1073730	G	T	0	-	1	stop_gained	205G>T	Glu69*
MKAN_RS04575	zur	transcriptional repressor	1073526	1073918	+	1073733	T	C	0	-	1	missense_variant	208T>C	Ser70Pro
MKAN_RS04575	zur	transcriptional repressor	1073526	1073918	+	1073749	G	A	0	-	1	missense_variant	224G>A	Cys75Tyr
MKAN_RS04575	zur	transcriptional repressor	1073526	1073918	+	1073760	C	T	0	-	1	missense_variant	235C>T	His79Tyr
MKAN_RS04575	zur	transcriptional repressor	1073526	1073918	+	1073767	A	C	1	-	0	missense_variant	242A>C	His81Pro
MKAN_RS04575	zur	transcriptional repressor	1073526	1073918	+	1073768	C	G	0	-	1	missense_variant	243C>G	His81Gln
MKAN_RS04575	zur	transcriptional repressor	1073526	1073918	+	1073769	C	T	0	-	2	missense_variant	244C>T	His82Tyr
MKAN_RS04575	zur	transcriptional repressor	1073526	1073918	+	1073778	T	C	1	-	2	missense_variant	253T>C	Cys85Arg
MKAN_RS04575	zur	transcriptional repressor	1073526	1073918	+	1073778	T	G	0	-	1	missense_variant	253T>G	Cys85Gly
MKAN_RS04575	zur	transcriptional repressor	1073526	1073918	+	1073788	G	A	1	-	0	missense_variant	263G>A	Cys88Tyr
MKAN_RS04575	zur	transcriptional repressor	1073526	1073918	+	1073789	CG	C	0	-	1	frameshift_variant	266delG	Gly89fs
MKAN_RS04575	zur	transcriptional repressor	1073526	1073918	+	1073793	T	C	1	-	0	missense_variant	268T>C	Ser90Pro
MKAN_RS04575	zur	transcriptional repressor	1073526	1073918	+	1073802	G	A	1	-	0	missense_variant	277G>A	Glu93Lys
MKAN_RS04575	zur	transcriptional repressor	1073526	1073918	+	1073808	G	C	0	-	1	missense_variant	283G>C	Ala95Pro
MKAN_RS04575	zur	transcriptional repressor	1073526	1073918	+	1073815	A	AC	0	-	1	frameshift_variant	291dupC	Glu98fs
MKAN_RS04575	zur	transcriptional repressor	1073526	1073918	+	1073823	G	A	1	-	0	missense_variant	298G>A	Glu100Lys
MKAN_RS04575	zur	transcriptional repressor	1073526	1073918	+	1073823	G	T	0	-	1	stop_gained	298G>T	Glu100*
MKAN_RS04575	zur	transcriptional repressor	1073526	1073918	+	1073831	G	T	0	-	2	missense_variant	306G>T	Trp102Cys
MKAN_RS04575	zur	transcriptional repressor	1073526	1073918	+	1073838	G	T	0	-	1	stop_gained	313G>T	Glu105*
MKAN_RS04575	zur	transcriptional repressor	1073526	1073918	+	1073859	T	G	1	-	1	missense_variant	334T>G	Phe112Val
MKAN_RS04575	zur	transcriptional repressor	1073526	1073918	+	1073860	T	C	1	-	0	missense_variant	335T>C	Phe112Ser
MKAN_RS04575	zur	transcriptional repressor	1073526	1073918	+	1073875	A	G	0	-	2	missense_variant	350A>G	His117Arg
MKAN_RS04575	zur	transcriptional repressor	1073526	1073918	+	1073876	C	A	0	-	1	missense_variant	351C>A	His117Gln
MKAN_RS04575	zur	transcriptional repressor	1073526	1073918	+	1073877	A	C	0	-	1	missense_variant	352A>C	Thr118Pro
MKAN_RS04575	zur	transcriptional repressor	1073526	1073918	+	1073884	A	G	1	-	0	missense_variant	359A>G	Glu120Gly
MKAN_RS04575	zur	transcriptional repressor	1073526	1073918	+	1073898	T	C	0	-	2	missense_variant	373T>C	Cys125Arg
MKAN_RS04575	zur	transcriptional repressor	1073526	1073918	+	1073899	G	A	1	-	0	missense_variant	374G>A	Cys125Tyr
MKAN_RS04575	zur	transcriptional repressor	1073526	1073918	+	1073907	T	C	1	-	0	missense_variant	382T>C	Cys128Arg
MKAN_RS04575	zur	transcriptional repressor	1073526	1073918	+	1073907	T	G	0	-	2	missense_variant	382T>G	Cys128Gly
MKAN_RS08175	tetR1	TetR/AcrR family transcriptional regulator	1937020	1937685	-	1937055	AT	A	1	-	0	frameshift_variant	630delA	Glu210fs
MKAN_RS08175	tetR1	TetR/AcrR family transcriptional regulator	1937020	1937685	-	1937087	G	T	1	-	0	missense_variant	599C>A	Thr200Lys
MKAN_RS08175	tetR1	TetR/AcrR family transcriptional regulator	1937020	1937685	-	1937213	A	T	5	0	0	missense_variant	473T>A	Val158Asp
MKAN_RS08175	tetR1	TetR/AcrR family transcriptional regulator	1937020	1937685	-	1937315	A	AAGAAATG	5	0	0	frameshift_variant	364_370dupCATTTCT	Phe124fs
MKAN_RS08175	tetR1	TetR/AcrR family transcriptional regulator	1937020	1937685	-	1937367	C	A	1	-	0	stop_gained	319G>T	Glu107*
MKAN_RS08175	tetR1	TetR/AcrR family transcriptional regulator	1937020	1937685	-	1937424	G	A	0	-	1	missense_variant	262C>T	His88Tyr
MKAN_RS08175	tetR1	TetR/AcrR family transcriptional regulator	1937020	1937685	-	1937435	T	A	11	0	0	missense_variant	251A>T	Glu84Val
MKAN_RS08175	tetR1	TetR/AcrR family transcriptional regulator	1937020	1937685	-	1937493	A	G	1	-	0	missense_variant	193T>C	Ser65Pro
MKAN_RS08175	tetR1	TetR/AcrR family transcriptional regulator	1937020	1937685	-	1937504	A	G	1	-	0	missense_variant	182T>C	Ile61Thr
MKAN_RS08175	tetR1	TetR/AcrR family transcriptional regulator	1937020	1937685	-	1937519	A	G	0	-	1	missense_variant	167T>C	Leu56Pro
MKAN_RS08175	tetR1	TetR/AcrR family transcriptional regulator	1937020	1937685	-	1937541	G	C	4	0	0	missense_variant	145C>G	His49Asp
MKAN_RS08180	tetR2	TetR/AcrR family transcriptional regulator	1937798	1938493	-	1937923	T	A	4	0	0	stop_gained	571A>T	Lys191*
MKAN_RS08180	tetR2	TetR/AcrR family transcriptional regulator	1937798	1938493	-	1937925	T	A	20	0	0	missense_variant	569A>T	Glu190Val
MKAN_RS08180	tetR2	TetR/AcrR family transcriptional regulator	1937798	1938493	-	1938003	CG	C	6	0	0	frameshift_variant	490delC	Arg164fs
MKAN_RS08180	tetR2	TetR/AcrR family transcriptional regulator	1937798	1938493	-	1938216	TC	T	1	-	0	frameshift_variant	277delG	Glu93fs
MKAN_RS08180	tetR2	TetR/AcrR family transcriptional regulator	1937798	1938493	-	1938313	A	G	1	-	0	missense_variant	181T>C	Ser61Pro
MKAN_RS08180	tetR2	TetR/AcrR family transcriptional regulator	1937798	1938493	-	1938326	A	T	1	-	0	stop_gained	168T>A	Tyr56*
MKAN_RS10545	-	lipase	2458058	2458858	-	2459015	C	T	4	4	2	upstream_gene_variant	-157G>A	-
MKAN_RS10545	-	lipase	2458058	2458858	-	2459021	CG	C	2	2	2	upstream_gene_variant	-163delC	-
MKAN_RS10545	-	lipase	2458058	2458858	-	2459043	C	A	2	2	1	upstream_gene_variant	-185G>T	-
MKAN_RS12180	-	non-ribosomal peptide synthetase	2820607	2825085	-	2821218	C	T	0	-	1	missense_variant	3868G>A	Ala1290Thr
MKAN_RS12180	-	non-ribosomal peptide synthetase	2820607	2825085	-	2822114	G	A	1	-	0	missense_variant	2972C>T	Ala991Val
MKAN_RS12180	-	non-ribosomal peptide synthetase	2820607	2825085	-	2824205	T	C	1	-	0	missense_variant	881A>G	Lys294Arg
MKAN_RS12180	-	non-ribosomal peptide synthetase	2820607	2825085	-	2824218	G	A	1	-	0	missense_variant	868C>T	Arg290Cys
MKAN_RS12180	-	non-ribosomal peptide synthetase	2820607	2825085	-	2824387	G	GT	1	-	0	frameshift_variant	698_699insA	Phe233fs
MKAN_RS12180	-	non-ribosomal peptide synthetase	2820607	2825085	-	2824947	C	T	1	-	0	missense_variant	139G>A	Val47Met
MKAN_RS12180	-	non-ribosomal peptide synthetase	2820607	2825085	-	2824979	G	T	1	-	0	stop_gained	107C>A	Ser36*
MKAN_RS13960	eccC	type VII secretion protein EccC	3198426	3202643	-	3199598	G	C	2	0	0	missense_variant	3046C>G	Arg1016Gly
MKAN_RS13960	eccC	type VII secretion protein EccC	3198426	3202643	-	3201115	T	A	1	-	0	missense_variant	1529A>T	Glu510Val
MKAN_RS13960	eccC	type VII secretion protein EccC	3198426	3202643	-	3201170	C	T	1	-	0	missense_variant	1474G>A	Gly492Ser
MKAN_RS13960	eccC	type VII secretion protein EccC	3198426	3202643	-	3201245	C	T	1	-	0	missense_variant	1399G>A	Ala467Thr
MKAN_RS13960	eccC	type VII secretion protein EccC	3198426	3202643	-	3201446	G	A	1	-	0	missense_variant	1198C>T	Leu400Phe
MKAN_RS13960	eccC	type VII secretion protein EccC	3198426	3202643	-	3201455	A	G	1	-	0	missense_variant	1189T>C	Ser397Pro
MKAN_RS13960	eccC	type VII secretion protein EccC	3198426	3202643	-	3202055	A	G	1	-	0	missense_variant	589T>C	Phe197Leu
MKAN_RS13960	eccC	type VII secretion protein EccC	3198426	3202643	-	3202329	A	C	1	-	0	stop_gained	315T>G	Tyr105*
MKAN_RS14150	gyrB	DNA gyrase subunit B	3244876	3246903	+	3245020	G	A	0	-	1	missense_variant	145G>A	Val49Met
MKAN_RS14150	gyrB	DNA gyrase subunit B	3244876	3246903	+	3245060	C	T	0	-	1	missense_variant	185C>T	Ala62Val
MKAN_RS14150	gyrB	DNA gyrase subunit B	3244876	3246903	+	3245207	C	T	0	-	1	missense_variant	332C>T	Ser111Phe
MKAN_RS14150	gyrB	DNA gyrase subunit B	3244876	3246903	+	3245887	C	G	4	0	0	missense_variant	1012C>G	Leu338Val
MKAN_RS14150	gyrB	DNA gyrase subunit B	3244876	3246903	+	3246034	G	A	0	-	1	missense_variant	1159G>A	Val387Met
MKAN_RS14150	gyrB	DNA gyrase subunit B	3244876	3246903	+	3246211	C	G	1	-	0	missense_variant	1336C>G	Arg446Gly
MKAN_RS14150	gyrB	DNA gyrase subunit B	3244876	3246903	+	3246372	C	G	1	-	0	missense_variant	1497C>G	Asn499Lys
MKAN_RS14150	gyrB	DNA gyrase subunit B	3244876	3246903	+	3246656	G	A	0	-	1	missense_variant	1781G>A	Gly594Glu
MKAN_RS14150	gyrB	DNA gyrase subunit B	3244876	3246903	+	3246785	C	T	1	-	0	missense_variant	1910C>T	Thr637Met
MKAN_RS14150	gyrB	DNA gyrase subunit B	3244876	3246903	+	3246891	C	G	0	-	1	missense_variant	2016C>G	Phe672Leu
MKAN_RS14160	gyrA	Intein-containing DNA gyrase subunit A	3247943	3251716	+	3248082	G	C	1	-	0	missense_variant	140G>C	Gly47Ala
MKAN_RS14160	gyrA	Intein-containing DNA gyrase subunit A	3247943	3251716	+	3248205	G	C	1	-	0	missense_variant	263G>C	Gly88Ala
MKAN_RS14160	gyrA	Intein-containing DNA gyrase subunit A	3247943	3251716	+	3248361	C	T	1	-	0	missense_variant	419C>T	Pro140Leu
MKAN_RS14160	gyrA	Intein-containing DNA gyrase subunit A	3247943	3251716	+	3249465	C	G	0	-	1	missense_variant	1523C>G	Thr508Ser
MKAN_RS14160	gyrA	Intein-containing DNA gyrase subunit A	3247943	3251716	+	3249600	G	A	0	-	1	missense_variant	1658G>A	Arg553Gln
MKAN_RS14160	gyrA	Intein-containing DNA gyrase subunit A	3247943	3251716	+	3249743	A	G	1	-	0	missense_variant	1801A>G	Ile601Val
MKAN_RS14160	gyrA	Intein-containing DNA gyrase subunit A	3247943	3251716	+	3250085	A	G	1	-	0	missense_variant	2143A>G	Lys715Glu
MKAN_RS14160	gyrA	Intein-containing DNA gyrase subunit A	3247943	3251716	+	3250826	A	AAGGGCGTACAGGGCGCCGGTCTCAAGC	0	-	1	inframe_insertion	2888_2914dupGCGTACAGGGCGCCGGTCTCAAGCAGG	Gly963_Gln971dup
MKAN_RS14160	gyrA	Intein-containing DNA gyrase subunit A	3247943	3251716	+	3250835	C	G	1	-	0	missense_variant	2893C>G	Gln965Glu
MKAN_RS14160	gyrA	Intein-containing DNA gyrase subunit A	3247943	3251716	+	3250973	G	A	0	-	1	missense_variant	3031G>A	Ala1011Thr
MKAN_RS14160	gyrA	Intein-containing DNA gyrase subunit A	3247943	3251716	+	3251004	C	G	1	-	0	missense_variant	3062C>G	Ala1021Gly
MKAN_RS14160	gyrA	Intein-containing DNA gyrase subunit A	3247943	3251716	+	3251142	G	C	0	-	2	missense_variant	3200G>C	Gly1067Ala
MKAN_RS14160	gyrA	Intein-containing DNA gyrase subunit A	3247943	3251716	+	3251258	A	G	1	-	0	missense_variant	3316A>G	Thr1106Ala
MKAN_RS14160	gyrA	Intein-containing DNA gyrase subunit A	3247943	3251716	+	3251282	G	A	1	-	0	missense_variant	3340G>A	Gly1114Ser
MKAN_RS14160	gyrA	Intein-containing DNA gyrase subunit A	3247943	3251716	+	3251307	G	C	0	-	1	missense_variant	3365G>C	Gly1122Ala
MKAN_RS15015	-	Short-chain dehydrogenase/reductas	3438165	3439031	+	3438208	T	G	5	0	0	missense_variant	44T>G	Ile15Ser
MKAN_RS15015	-	Short-chain dehydrogenase/reductas	3438165	3439031	+	3438220	C	A	1	-	0	missense_variant	56C>A	Ala19Asp
MKAN_RS15015	-	Short-chain dehydrogenase/reductas	3438165	3439031	+	3438270	GC	G	1	-	0	frameshift_variant	107delC	Ala36fs
MKAN_RS15015	-	Short-chain dehydrogenase/reductas	3438165	3439031	+	3438348	G	A	1	-	0	missense_variant	184G>A	Val62Met
MKAN_RS15505	mce1D	virulence factor Mce family protein	3551688	3553295	+	3552657	G	C	3	2	1	missense_variant	970G>C	Val324Leu
MKAN_RS15505	mce1D	virulence factor Mce family protein	3551688	3553295	+	3552657	G	T	4	4	0	missense_variant	970G>T	Val324Leu
MKAN_RS18270	recQ	RecQ family ATP-dependent DNA helicase	4183363	4188594	-	4184606	C	T	1	-	0	missense_variant	3989G>A	Arg1330His
MKAN_RS18270	recQ	RecQ family ATP-dependent DNA helicase	4183363	4188594	-	4185024	C	A	1	-	0	missense_variant	3571G>T	Val1191Leu
MKAN_RS18270	recQ	RecQ family ATP-dependent DNA helicase	4183363	4188594	-	4187309	A	G	1	-	1	missense_variant	1286T>C	Leu429Pro
MKAN_RS18270	recQ	RecQ family ATP-dependent DNA helicase	4183363	4188594	-	4187317	T	A	1	-	0	missense_variant	1278A>T	Glu426Asp
MKAN_RS18270	recQ	RecQ family ATP-dependent DNA helicase	4183363	4188594	-	4187318	T	G	1	-	0	missense_variant	1277A>C	Glu426Ala
MKAN_RS18270	recQ	RecQ family ATP-dependent DNA helicase	4183363	4188594	-	4188090	T	C	0	-	1	missense_variant	505A>G	Ile169Val
MKAN_RS18270	recQ	RecQ family ATP-dependent DNA helicase	4183363	4188594	-	4188222	C	G	1	-	0	missense_variant	373G>C	Gly125Arg
MKAN_RS18290	-	Type II restriction endonuclease subunit M	4191475	4195575	-	4191593	G	A	1	-	0	missense_variant	3983C>T	Thr1328Ile
MKAN_RS18290	-	Type II restriction endonuclease subunit M	4191475	4195575	-	4191625	C	A	1	-	1	missense_variant	3951G>T	Lys1317Asn
MKAN_RS18290	-	Type II restriction endonuclease subunit M	4191475	4195575	-	4191933	G	T	1	-	1	missense_variant	3643C>A	His1215Asn
MKAN_RS18290	-	Type II restriction endonuclease subunit M	4191475	4195575	-	4192109	T	C	1	-	0	missense_variant	3467A>G	Asp1156Gly
MKAN_RS18290	-	Type II restriction endonuclease subunit M	4191475	4195575	-	4195321	C	A	1	-	0	missense_variant	255G>T	Trp85Cys
MKAN_RS23210	lldD1	L-lactate dehydrogenase	5377603	5378775	+	5377591	C	T	3	3	2	upstream_gene_variant	-12C>T	-
MKAN_RS24180	ideR	Iron-dependent repressor IdeR	5584298	5584990	-	5584475	C	G	1	-	0	missense_variant	516G>C	Glu172Asp
MKAN_RS24180	ideR	Iron-dependent repressor IdeR	5584298	5584990	-	5584721	G	C	1	-	0	missense_variant	270C>G	Ile90Met
MKAN_RS24180	ideR	Iron-dependent repressor IdeR	5584298	5584990	-	5584894	G	T	1	-	0	missense_variant	97C>A	Arg33Ser
MKAN_RS24180	ideR	Iron-dependent repressor IdeR	5584298	5584990	-	5584929	T	C	1	-	0	missense_variant	62A>G	Glu21Gly
MKAN_RS25025	relA	RelA/SpoT family protein	5750172	5752532	+	5750317	T	C	0	-	1	missense_variant	146T>C	Met49Thr
MKAN_RS25025	relA	RelA/SpoT family protein	5750172	5752532	+	5750310	C	T	1	-	0	missense_variant	139C>T	Arg47Cys
MKAN_RS25025	relA	RelA/SpoT family protein	5750172	5752532	+	5750359	T	C	1	-	0	missense_variant	188T>C	Leu63Pro
MKAN_RS25025	relA	RelA/SpoT family protein	5750172	5752532	+	5750784	C	G	1	-	0	missense_variant	613C>G	Pro205Ala
MKAN_RS25025	relA	RelA/SpoT family protein	5750172	5752532	+	5751049	A	C	0	-	1	missense_variant	878A>C	His293Pro
MKAN_RS25025	relA	RelA/SpoT family protein	5750172	5752532	+	5751178	C	A	1	-	0	stop_gained	1007C>A	Ser336*
MKAN_RS25025	relA	RelA/SpoT family protein	5750172	5752532	+	5751280	A	G	0	-	1	missense_variant	1109A>G	Lys370Arg
MKAN_RS25025	relA	RelA/SpoT family protein	5750172	5752532	+	5752126	T	C	1	-	0	missense_variant	1955T>C	Leu652Ser
MKAN_RS25025	relA	RelA/SpoT family protein	5750172	5752532	+	5752430	C	G	0	-	1	missense_variant	2259C>G	Phe753Leu
MKAN_RS25870	sufB	Fe-S cluster assembly protein SufB	5958474	5960993	+	5958738	T	A	1	-	0	missense_variant	265T>A	Phe89Ile
MKAN_RS25870	sufB	Fe-S cluster assembly protein SufB	5958474	5960993	+	5958754	A	G	1	-	0	missense_variant	281A>G	Tyr94Cys
MKAN_RS25870	sufB	Fe-S cluster assembly protein SufB	5958474	5960993	+	5958780	G	A	1	-	0	missense_variant	307G>A	Ala103Thr
MKAN_RS25870	sufB	Fe-S cluster assembly protein SufB	5958474	5960993	+	5958828	C	A	1	-	0	missense_variant	355C>A	Arg119Ser
MKAN_RS25870	sufB	Fe-S cluster assembly protein SufB	5958474	5960993	+	5959420	T	A	1	-	0	missense_variant	947T>A	Ile316Asn
MKAN_RS25870	sufB	Fe-S cluster assembly protein SufB	5958474	5960993	+	5960703	A	C	1	-	0	missense_variant	2230A>C	Lys744Gln
MKAN_RS25870	sufB	Fe-S cluster assembly protein SufB	5958474	5960993	+	5960884	C	T	1	-	0	missense_variant	2411C>T	Ala804Val
MKAN_RS26235	pks5	Polyketide synthase Pks5	6038787	6045050	-	6039168	G	GTA	1	-	0	frameshift_variant	5881_5882dupTA	Ser1962fs
MKAN_RS26235	pks5	Polyketide synthase Pks5	6038787	6045050	-	6039808	T	TA	1	-	0	frameshift_variant	5242dupT	Tyr1748fs
MKAN_RS26235	pks5	Polyketide synthase Pks5	6038787	6045050	-	6040894	A	C	0	-	1	missense_variant	4157T>G	Leu1386Arg
MKAN_RS26235	pks5	Polyketide synthase Pks5	6038787	6045050	-	6041590	A	G	1	-	0	missense_variant	3461T>C	Val1154Ala
MKAN_RS26235	pks5	Polyketide synthase Pks5	6038787	6045050	-	6042459	C	T	0	-	1	stop_gained	2592G>A	Trp864*
MKAN_RS26235	pks5	Polyketide synthase Pks5	6038787	6045050	-	6042873	C	CG	0	-	1	frameshift_variant	2177dupC	Ile727fs
MKAN_RS26235	pks5	Polyketide synthase Pks5	6038787	6045050	-	6043151	C	T	0	-	1	missense_variant	1900G>A	Gly634Arg
MKAN_RS26235	pks5	Polyketide synthase Pks5	6038787	6045050	-	6043454	C	G	0	-	1	missense_variant	1597G>C	Gly533Arg
MKAN_RS26235	pks5	Polyketide synthase Pks5	6038787	6045050	-	6043969	A	G	1	-	0	missense_variant	1082T>C	Leu361Pro
MKAN_RS26235	pks5	Polyketide synthase Pks5	6038787	6045050	-	6043994	C	A	1	-	0	missense_variant	1057G>T	Gly353Trp
MKAN_RS26235	pks5	Polyketide synthase Pks5	6038787	6045050	-	6044072	A	G	1	-	0	missense_variant	979T>C	Tyr327His
MKAN_RS26235	pks5	Polyketide synthase Pks5	6038787	6045050	-	6044164	C	G	0	-	0	missense_variant	887G>C	Gly296Ala
MKAN_RS26235	pks5	Polyketide synthase Pks5	6038787	6045050	-	6044165	C	G	0	-	0	missense_variant	886G>C	Gly296Arg
MKAN_RS26235	pks5	Polyketide synthase Pks5	6038787	6045050	-	6044201	G	GGCGCCGC	0	-	1	frameshift_variant	849_850insGCGGCGC	Gln284fs
MKAN_RS26235	pks5	Polyketide synthase Pks5	6038787	6045050	-	6044386	C	T	1	-	0	missense_variant	665G>A	Gly222Glu
MKAN_RS26235	pks5	Polyketide synthase Pks5	6038787	6045050	-	6044578	T	A	0	-	1	missense_variant	473A>T	Tyr158Phe
MKAN_RS26235	pks5	Polyketide synthase Pks5	6038787	6045050	-	6044737	G	T	1	-	0	missense_variant	314C>A	Ala105Asp
MKAN_RS26235	pks5	Polyketide synthase Pks5	6038787	6045050	-	6044967	T	TA	1	-	0	frameshift_variant	83dupT	Leu28fs
MKAN_RS26315	wbbL2	Rhamnosyl transferase WbbL2	6071835	6072602	+	6071904	G	A	3	0	0	missense_variant	70G>A	Glu24Lys
MKAN_RS26315	wbbL2	Rhamnosyl transferase WbbL2	6071835	6072602	+	6072106	G	A	1	-	0	missense_variant	272G>A	Gly91Asp
MKAN_RS26315	wbbL2	Rhamnosyl transferase WbbL2	6071835	6072602	+	6072330	T	TG	1	-	0	frameshift_variant	502dupG	Val168fs
MKAN_RS26315	wbbL2	Rhamnosyl transferase WbbL2	6071835	6072602	+	6072333	G	A	1	-	0	missense_variant	499G>A	Gly167Arg
MKAN_RS26315	wbbL2	Rhamnosyl transferase WbbL2	6071835	6072602	+	6072392	C	CG	1	-	0	frameshift_variant	559dupG	Glu187fs
MKAN_RS26315	wbbL2	Rhamnosyl transferase WbbL2	6071835	6072602	+	6072429	G	GC	0	-	1	frameshift_variant	597dupC	Asn200fs
MKAN_RS26805	-	Short-chain dehydrogenase/reductase	6185228	6186079	-	6185322	G	T	1	-	0	missense_variant	758C>A	Ala253Asp
MKAN_RS26805	-	Short-chain dehydrogenase/reductase	6185228	6186079	-	6185354	G	T	1	-	0	missense_variant	726C>A	Phe242Leu
MKAN_RS26805	-	Short-chain dehydrogenase/reductase	6185228	6186079	-	6185660	G	GC	1	-	0	frameshift_variant	419dupG	Cys141fs
MKAN_RS26805	-	Short-chain dehydrogenase/reductase	6185228	6186079	-	6185801	G	GC	1	-	0	frameshift_variant	278dupG	Phe94fs
* Calculated based on homozygous mutations
