# Supplementary material for: Population genomics provides insights into the evolution and adaptation to humans of the waterborne pathogen Mycobacterium kansasii
Source: Nat Commun. 2021 May 3;12:2491. doi: 10.1038/s41467-021-22760-6 (PMC8093194; doi:10.1038/s41467-021-22760-6)
Supplement: Supplementary file 8 — Source Data [file 41467_2021_22760_MOESM8_ESM.xlsx]

## Sheet: Fig.1c
Strain	Pairwise genomic average nucleotide identity (gANI) (%)
K276.1996.AUS.W
K275.1996.AUS.W	99.9861
K241.1993.AUS.W	99.9886	99.9834
K394.2005.AUS.H	99.9884	99.9852	99.9706
K380.2004.AUS.H	99.9868	99.9798	99.9656	99.9774
K235.1993.AUS.W	99.9891	99.9818	99.9838	99.9877	99.9871
K224.1992.AUS.W	99.9917	99.9864	99.9883	99.9764	99.9864	99.9854
K44.1991.AUS.W	99.987	99.9791	99.9784	99.9861	99.9822	99.9825	99.9797
K280.1996.AUS.W	99.9812	99.9796	99.9774	99.9872	99.9837	99.9805	99.978	99.9846
K141.1991.AUS.W	99.9879	99.9837	99.9826	99.9829	99.9859	99.9852	99.9818	99.9789	99.9838
M_kan-15147942.2015.AUS.H	99.9733	99.9686	99.9674	99.9781	99.9658	99.9713	99.9677	99.9693	99.9694	99.9775
K1.1990.AUS.H	99.9859	99.9846	99.9817	99.9863	99.9819	99.9789	99.9794	99.9858	99.9799	99.9875	99.9715
K445.2010.AUS.H	99.978	99.9615	99.964	99.9893	99.985	99.9765	99.9558	99.9801	99.9848	99.9787	99.977	99.9855
K2.1990.AUS.H	99.987	99.9849	99.9802	99.9843	99.9851	99.9874	99.9781	99.9873	99.9827	99.9897	99.9811	99.9866	99.9873
K412.2005.AUS.H	99.9885	99.9842	99.972	99.9838	99.9853	99.9797	99.9721	99.9763	99.9833	99.9723	99.9635	99.9757	99.9715	99.9645
M_kan-148829.1990.AUS.W	99.9869	99.9841	99.9765	99.9829	99.9875	99.9818	99.9809	99.9855	99.9805	99.978	99.973	99.9918	99.9734	99.9711	99.9868
K395.2005.AUS.H	99.9809	99.9806	99.9853	99.9852	99.9756	99.9865	99.9485	99.9875	99.9881	99.9763	99.9825	99.9816	99.9475	99.9846	99.9838	99.9843
K370.2003.AUS.H	99.9877	99.984	99.9754	99.979	99.9866	99.9888	99.9807	99.9885	99.9875	99.9935	99.9814	99.9825	99.9859	99.9875	99.9885	99.9805	99.9883
K300.1997.AUS.H	99.9859	99.9858	99.9757	99.9824	99.9846	99.9808	99.9522	99.9831	99.981	99.9896	99.9723	99.9865	99.9579	99.9869	99.9866	99.9777	99.9831	99.9869
K315.1999.AUS.H	99.9879	99.9784	99.9803	99.9861	99.9845	99.9841	99.943	99.9787	99.9713	99.9875	99.9681	99.9748	99.9458	99.9704	99.9852	99.9754	99.9826	99.9695	99.985
M_kan-15159888.2015.AUS.H	99.9893	99.9802	99.9804	99.9784	99.98	99.9748	99.9428	99.9715	99.9788	99.9838	99.9677	99.9865	99.9478	99.9844	99.9829	99.9771	99.9847	99.9834	99.9836	99.9754
K345.2001.AUS.H	99.9885	99.9859	99.9736	99.9732	99.9864	99.9856	99.9664	99.9852	99.9765	99.992	99.969	99.9839	99.9606	99.9839	99.987	99.9838	99.9906	99.9764	99.9858	99.9791	99.9852
K305.1998.AUS.H	99.9883	99.9877	99.9826	99.9936	99.9828	99.9869	99.9591	99.9889	99.9882	99.9903	99.9761	99.9892	99.953	99.99	99.988	99.988	99.9881	99.9883	99.9896	99.9851	99.9876	99.9874
K334.2000.AUS.H	99.9879	99.9856	99.9785	99.987	99.9814	99.9914	99.9529	99.9856	99.9875	99.99	99.9862	99.9851	99.9574	99.9868	99.9891	99.9859	99.984	99.9851	99.9889	99.9869	99.9858	99.9872	99.987
K132.1991.AUS.W	99.9842	99.9799	99.9728	99.9842	99.9838	99.9796	99.9768	99.9778	99.9844	99.9797	99.971	99.976	99.9676	99.9751	99.9826	99.9826	99.9851	99.9824	99.9735	99.9781	99.9744	99.9693	99.9847	99.9667
K3.1990.AUS.H	99.9925	99.9834	99.9807	99.9855	99.9854	99.9853	99.9811	99.9867	99.9894	99.9852	99.9769	99.9905	99.9875	99.9896	99.9869	99.9881	99.9903	99.9853	99.9835	99.984	99.9894	99.9865	99.9884	99.979	99.9878
K299.1997.AUS.H	99.9924	99.9886	99.9869	99.9908	99.9885	99.9871	99.9923	99.9906	99.9857	99.9881	99.9794	99.9898	99.989	99.9861	99.9904	99.9899	99.9919	99.9882	99.9843	99.9863	99.9878	99.9839	99.9922	99.9886	99.9796	99.9877
K142.1991.AUS.W	99.9906	99.984	99.9823	99.988	99.9843	99.9849	99.9896	99.981	99.9909	99.9845	99.9661	99.9828	99.9868	99.9845	99.9881	99.9871	99.9905	99.9857	99.9826	99.9851	99.9861	99.977	99.988	99.9797	99.9886	99.9838	99.9858
K74.1991.ZAF.H	99.9843	99.9839	99.9886	99.985	99.9861	99.9897	99.9847	99.9875	99.9835	99.9902	99.9872	99.9892	99.9771	99.9882	99.9868	99.9813	99.9866	99.9867	99.9861	99.9893	99.9862	99.9847	99.9865	99.9809	99.9852	99.9863	99.984	99.9824
K232.1993.AUS.H	99.9883	99.992	99.9779	99.9855	99.9846	99.9818	99.9744	99.9903	99.9866	99.9883	99.9736	99.9845	99.99	99.9893	99.9899	99.9683	99.9907	99.9904	99.9885	99.9882	99.9823	99.9903	99.9847	99.9892	99.984	99.9859	99.9809	99.979	99.9619
K133.1991.AUS.W	99.9857	99.9817	99.9731	99.9758	99.9884	99.9761	99.9743	99.9813	99.9759	99.9888	99.958	99.9792	99.9736	99.9853	99.9899	99.9846	99.9692	99.9821	99.9848	99.9731	99.9605	99.9807	99.9865	99.9825	99.9844	99.9779	99.9777	99.9833	99.9571	99.9717
K333.2000.AUS.H	99.9878	99.9876	99.9824	99.9863	99.9834	99.9845	99.9577	99.9809	99.988	99.9844	99.9728	99.9831	99.9468	99.9881	99.9867	99.9819	99.9859	99.988	99.989	99.9878	99.9819	99.9846	99.9901	99.985	99.9817	99.9878	99.9817	99.9849	99.9733	99.9851	99.9865
K250.1994.AUS.W	99.9858	99.9778	99.9757	99.9861	99.983	99.9871	99.9851	99.9822	99.9853	99.9765	99.9693	99.9829	99.9596	99.9757	99.9838	99.977	99.966	99.9826	99.9483	99.9575	99.9624	99.9497	99.9635	99.9434	99.9759	99.9742	99.9841	99.976	99.9673	99.989	99.9838	99.9596
K240.1993.AUS.H	99.9909	99.9876	99.9805	99.9839	99.9872	99.9783	99.9833	99.9784	99.9823	99.9731	99.9644	99.9819	99.9736	99.9754	99.991	99.9856	99.9799	99.9819	99.9753	99.9849	99.9785	99.9736	99.9758	99.9739	99.9892	99.9803	99.9619	99.9695	99.9559	99.9862	99.9869	99.9759	99.9843
K260.1995.AUS.H	99.9922	99.9886	99.988	99.9857	99.9889	99.9883	99.9922	99.9842	99.9884	99.9914	99.9739	99.9879	99.9891	99.9853	99.9923	99.9868	99.9882	99.9878	99.9877	99.9867	99.9861	99.9908	99.9869	99.9868	99.9916	99.9883	99.986	99.9893	99.9852	99.9854	99.9885	99.9865	99.9896	99.9919
K421.2007.AUS.H	99.9872	99.9874	99.9794	99.9861	99.9716	99.9832	99.9812	99.9817	99.9851	99.9735	99.9847	99.9837	99.9714	99.9769	99.9861	99.9846	99.9878	99.9882	99.9666	99.9854	99.9871	99.9732	99.989	99.9723	99.9847	99.9883	99.9845	99.9725	99.9825	99.9859	99.9873	99.9821	99.982	99.9848	99.9727
K283.1996.AUS.W	99.9854	99.9874	99.9794	99.9861	99.9817	99.9848	99.9828	99.9874	99.9835	99.9925	99.9767	99.9908	99.9785	99.9871	99.9881	99.9782	99.9861	99.983	99.9855	99.9881	99.9848	99.9842	99.9869	99.9848	99.9846	99.9824	99.9843	99.9836	99.9726	99.9846	99.9908	99.9848	99.9804	99.9866	99.9848	99.9859
K316.1999.AUS.H	99.9873	99.9813	99.9778	99.9769	99.9808	99.9895	99.9763	99.98	99.9821	99.9875	99.9644	99.9741	99.9862	99.9787	99.9861	99.9744	99.9834	99.9855	99.9826	99.9837	99.9765	99.9821	99.9807	99.9752	99.9793	99.9837	99.9687	99.9832	99.9701	99.9763	99.9818	99.986	99.9902	99.9872	99.9824	99.9892	99.9753
K121.1991.BEL.H	99.9644	99.9629	99.9553	99.9648	99.9732	99.9649	99.9719	99.9731	99.9669	99.956	99.9638	99.9725	99.9651	99.954	99.9644	99.9613	99.9678	99.9671	99.9506	99.9665	99.9628	99.9549	99.9734	99.9508	99.9665	99.9776	99.9604	99.9688	99.9385	99.9596	99.9749	99.9672	99.9704	99.9603	99.9659	99.9604	99.9626	99.9505
K64.1991.AUS.W	99.9908	99.9869	99.9836	99.9878	99.9868	99.9891	99.9821	99.9869	99.9851	99.9792	99.9791	99.9889	99.9604	99.9783	99.9899	99.9897	99.9629	99.9885	99.9571	99.965	99.9642	99.9555	99.9621	99.9513	99.9884	99.9892	99.9848	99.9722	99.981	99.9881	99.9913	99.9587	99.9865	99.9863	99.98	99.9843	99.9871	99.9713	99.9412
K63.1991.AUS.W	99.9902	99.9892	99.9833	99.9848	99.9884	99.9874	99.9861	99.9864	99.9875	99.9902	99.9793	99.9907	99.9566	99.9895	99.9889	99.9868	99.9662	99.988	99.9665	99.9654	99.954	99.9669	99.9626	99.9646	99.9912	99.9892	99.9909	99.9838	99.9748	99.9751	99.9906	99.9664	99.9833	99.9915	99.9906	99.9916	99.9837	99.9853	99.9431	99.9825
K249.1994.AUS.W	99.9909	99.9798	99.9857	99.9792	99.9849	99.9853	99.9891	99.9822	99.9845	99.9867	99.9762	99.9879	99.9738	99.9815	99.9861	99.9833	99.9822	99.9818	99.9869	99.976	99.9856	99.9798	99.9817	99.9815	99.9871	99.9875	99.9816	99.9811	99.9514	99.9698	99.984	99.985	99.9781	99.9826	99.984	99.9805	99.9809	99.9838	99.9398	99.9776	99.9676
K4.1990.AUS.H	99.9901	99.9842	99.9825	99.9823	99.985	99.9757	99.9735	99.9907	99.985	99.9836	99.9824	99.991	99.9896	99.9877	99.9873	99.987	99.9901	99.982	99.9844	99.9811	99.9848	99.9827	99.973	99.9795	99.9833	99.9873	99.9795	99.9782	99.9773	99.9854	99.9874	99.9831	99.9816	99.9883	99.9858	99.9885	99.9829	99.9853	99.9622	99.9705	99.9751	99.985
K230.1993.AUS.W	99.9916	99.9839	99.9794	99.9816	99.9811	99.989	99.9872	99.9798	99.9811	99.9755	99.9649	99.9862	99.9514	99.9699	99.9918	99.9835	99.9582	99.9837	99.9485	99.9514	99.9659	99.9443	99.9602	99.9382	99.9824	99.9785	99.9887	99.9759	99.9636	99.9803	99.9851	99.9563	99.9786	99.9893	99.9763	99.9763	99.9816	99.9754	99.9364	99.971	99.9695	99.9836	99.9693
K178.1992.AUS.W	99.9653	99.9606	99.9614	99.9272	99.9504	99.957	99.9216	99.9378	99.9466	99.9596	99.9063	99.9353	99.9048	99.9699	99.9148	99.9619	99.9518	99.9491	99.9603	99.9535	99.9224	99.9597	99.938	99.9395	99.9706	99.9216	99.9629	99.9204	99.9306	99.938	99.9358	99.9575	99.9742	99.9275	99.9523	99.9454	99.9455	99.9594	99.9002	99.9093	99.9465	99.9359	99.9572	99.966
11-2159.2011.CHN.H	99.9335	99.9389	99.9336	99.9619	99.9575	99.9685	99.9308	99.9413	99.9668	99.9695	99.9679	99.9576	99.9571	99.9648	99.9296	99.9365	99.9704	99.9633	99.9608	99.9672	99.9585	99.956	99.9672	99.9659	99.945	99.9652	99.9714	99.9584	99.9261	99.9618	99.9414	99.9714	99.9383	99.9514	99.9558	99.9332	99.934	99.9685	99.8926	99.9166	99.9316	99.9512	99.9606	99.9571	99.9071
10-1844.2010.CHN.H	99.944	99.9361	99.9387	99.9647	99.9693	99.976	99.9471	99.9525	99.9737	99.9723	99.9678	99.9679	99.9652	99.956	99.9356	99.94	99.9551	99.966	99.9722	99.9702	99.9652	99.9649	99.9685	99.9662	99.9407	99.9597	99.9613	99.9607	99.9328	99.966	99.9229	99.9529	99.9324	99.9534	99.9659	99.9368	99.9545	99.9656	99.9081	99.9333	99.9313	99.9535	99.9559	99.9452	99.9178	99.9051
13-927.2013.CHN.H	99.9406	99.9438	99.9364	99.9661	99.9653	99.9692	99.9254	99.9399	99.9721	99.9695	99.9679	99.9652	99.9621	99.9628	99.941	99.9488	99.9746	99.962	99.9701	99.9633	99.9666	99.9618	99.9697	99.9727	99.9468	99.9634	99.971	99.9629	99.9389	99.9634	99.9336	99.9632	99.9333	99.9263	99.9699	99.9374	99.9362	99.9625	99.9063	99.9325	99.9195	99.9401	99.9641	99.9293	99.9289	99.9229	99.9879
11-1145.2011.CHN.H	99.9506	99.9118	99.9396	99.9585	99.9633	99.9678	99.9362	99.9252	99.9688	99.9548	99.9656	99.9646	99.9592	99.9509	99.9326	99.9418	99.9665	99.9714	99.9526	99.9641	99.9575	99.9401	99.9673	99.9518	99.9423	99.9572	99.964	99.9493	99.9299	99.9572	99.9489	99.9597	99.9436	99.9413	99.9439	99.9425	99.9347	99.9468	99.8918	99.9336	99.9336	99.9379	99.9427	99.9347	99.923	99.9507	99.992	99.97
13-2381.2013.CHN.H	99.9531	99.9387	99.9465	99.9662	99.9617	99.9758	99.9392	99.9528	99.9742	99.98	99.9574	99.9659	99.9667	99.958	99.9581	99.9321	99.975	99.9691	99.9754	99.9742	99.9682	99.9589	99.9688	99.9692	99.9632	99.9741	99.9784	99.9723	99.9388	99.9724	99.9427	99.9782	99.9539	99.9559	99.9576	99.9418	99.9366	99.9707	99.9139	99.9456	99.9349	99.9468	99.961	99.9441	99.9456	99.9202	99.9864	99.9679	99.9343
12-1523.2012.CHN.H	99.9518	99.9321	99.938	99.9525	99.9584	99.9627	99.9345	99.9492	99.9633	99.9593	99.9638	99.9584	99.9575	99.9469	99.9255	99.9301	99.9681	99.9593	99.9525	99.9589	99.9595	99.9312	99.9679	99.9516	99.9397	99.9574	99.9731	99.9431	99.9363	99.9534	99.9515	99.9571	99.9408	99.9345	99.9393	99.9284	99.9509	99.9471	99.893	99.9244	99.9339	99.9229	99.9446	99.9396	99.9207	99.971	99.9837	99.969	99.9768
11-271.2011.CHN.H	99.9398	99.9362	99.9265	99.9612	99.9584	99.9619	99.9284	99.932	99.9702	99.9517	99.9546	99.9585	99.9651	99.9403	99.9537	99.9442	99.9643	99.9673	99.9586	99.9619	99.9567	99.9397	99.9666	99.9477	99.9428	99.9574	99.9702	99.9562	99.9316	99.9502	99.9354	99.9622	99.9385	99.9338	99.9459	99.9331	99.9353	99.9483	99.8933	99.9221	99.927	99.9396	99.9507	99.9303	99.9077	99.9127	99.9932	99.9441	99.9416
11-2100.2011.CHN.H	99.9595	99.9448	99.9582	99.9694	99.9731	99.9763	99.9576	99.9575	99.9746	99.9796	99.9642	99.97	99.9667	99.9762	99.9526	99.9526	99.9703	99.9645	99.9769	99.9666	99.9701	99.9683	99.97	99.9661	99.9547	99.9757	99.9739	99.9684	99.9358	99.9671	99.9581	99.9698	99.9506	99.9562	99.9753	99.9488	99.9595	99.9704	99.9272	99.9419	99.9498	99.9666	99.9693	99.958	99.9489	99.8921	99.9663	99.9547	99.9056
9-1183.2009.CHN.H	99.9496	99.9316	99.9376	99.9492	99.9516	99.96	99.934	99.9341	99.9647	99.9584	99.9614	99.9566	99.9495	99.9552	99.9437	99.9383	99.9622	99.9524	99.9565	99.9635	99.9554	99.9529	99.9578	99.9564	99.9288	99.959	99.9574	99.9489	99.9113	99.9499	99.9372	99.9613	99.9133	99.9217	99.9569	99.9258	99.9493	99.9608	99.8856	99.9304	99.9179	99.9382	99.9526	99.9477	99.9087	99.971	99.9859	99.9649	99.9811
13-416.2013.CHN.H	99.9466	99.9356	99.9505	99.9527	99.9578	99.9693	99.9496	99.957	99.9703	99.974	99.9675	99.957	99.9403	99.9586	99.9273	99.9146	99.9714	99.959	99.9641	99.9685	99.9571	99.9335	99.969	99.9725	99.9208	99.9595	99.9755	99.9658	99.9325	99.9594	99.9504	99.9493	99.9337	99.9299	99.9408	99.9443	99.935	99.9635	99.8368	99.941	99.9237	99.921	99.9367	99.9375	99.9112	99.9643	99.9879	99.978	99.9838
11-830.2011.CHN.H	99.9571	99.938	99.9342	99.9604	99.9704	99.9714	99.9489	99.9626	99.9744	99.9644	99.9609	99.965	99.9524	99.957	99.9466	99.9351	99.9735	99.9663	99.9605	99.9756	99.9673	99.9459	99.9669	99.9525	99.9504	99.961	99.9787	99.9511	99.9384	99.9659	99.9434	99.9584	99.9497	99.953	99.9573	99.9334	99.9578	99.9523	99.8638	99.9285	99.9466	99.9411	99.9401	99.9467	99.9441	99.9096	99.9907	99.9612	99.9428
9-368.2009.CHN.H	99.928	99.9131	99.9507	99.9595	99.9643	99.9723	99.924	99.9392	99.9684	99.9609	99.9686	99.9611	99.9539	99.9383	99.9374	99.9485	99.9645	99.9639	99.9551	99.968	99.9601	99.9415	99.96	99.9556	99.9203	99.9641	99.9632	99.9397	99.9389	99.9572	99.9243	99.9635	99.9412	99.948	99.9285	99.9294	99.9457	99.9581	99.8913	99.9224	99.9291	99.9323	99.9432	99.9371	99.9196	99.9815	99.9869	99.9822	99.9895
10-2133.2010.CHN.H	99.9541	99.935	99.9384	99.9647	99.9725	99.9712	99.9404	99.9305	99.9679	99.9778	99.9585	99.9664	99.9698	99.9687	99.9511	99.9401	99.972	99.9677	99.9715	99.9724	99.9633	99.9669	99.9672	99.9676	99.9429	99.974	99.9695	99.9692	99.9249	99.967	99.9466	99.971	99.9462	99.9382	99.9703	99.9407	99.9455	99.97	99.921	99.9162	99.9164	99.9453	99.9672	99.9244	99.9137	99.8839	99.9702	99.9497	99.9095
13-934.2013.CHN.H	99.9481	99.9448	99.9336	99.9585	99.9658	99.972	99.933	99.9331	99.9734	99.9721	99.9702	99.961	99.9638	99.9521	99.9475	99.9212	99.9661	99.9618	99.9718	99.9704	99.9564	99.9503	99.966	99.9628	99.948	99.9611	99.9652	99.9633	99.9181	99.9642	99.933	99.9633	99.9397	99.9202	99.9624	99.9409	99.9322	99.9696	99.9033	99.924	99.9288	99.9382	99.9546	99.9371	99.9187	99.9324	99.9876	99.972	99.9596
9-44.2009.CHN.H	99.9147	99.907	99.9203	99.9456	99.9569	99.9588	99.9114	99.916	99.964	99.952	99.9084	99.9527	99.9507	99.9405	99.9187	99.9075	99.9594	99.956	99.9552	99.9633	99.9529	99.9399	99.9529	99.953	99.9097	99.9536	99.9608	99.9409	99.8988	99.9521	99.9219	99.9465	99.9226	99.9046	99.9466	99.9294	99.9333	99.9491	99.8639	99.8988	99.9027	99.9261	99.9279	99.9161	99.8962	99.963	99.9865	99.9759	99.9796
ccdc_S592.N.CHN.H	99.937	99.9218	99.9394	99.9368	99.9528	99.9429	99.8911	99.9424	99.9296	99.9512	99.9017	99.9447	99.8883	99.9452	99.9355	99.9398	99.9406	99.9428	99.9644	99.9378	99.9272	99.9558	99.9448	99.9315	99.937	99.9413	99.964	99.9293	99.9166	99.9307	99.9417	99.946	99.8952	99.9359	99.9361	99.9373	99.9502	99.9447	99.9168	99.8795	99.8878	99.956	99.9499	99.8972	99.9039	99.8605	99.9426	99.9239	99.8985
SAMN08395293.2010.BRA.H	99.9769	99.9626	99.9703	99.978	99.9855	99.9834	99.9737	99.9726	99.9754	99.9867	99.9862	99.9836	99.9831	99.9821	99.958	99.9686	99.9834	99.9846	99.9807	99.9795	99.9836	99.982	99.9836	99.9813	99.9683	99.9864	99.9836	99.9815	99.9585	99.9852	99.9646	99.9796	99.9678	99.975	99.9829	99.9619	99.9601	99.9796	99.9577	99.9689	99.9762	99.9667	99.978	99.974	99.9715	99.8169	99.9334	99.8984	99.868
SAMN08397724.2010.BRA.H	99.9618	99.9543	99.9613	99.9718	99.9685	99.9744	99.9594	99.9641	99.9726	99.9803	99.9355	99.9737	99.9536	99.9752	99.9486	99.9519	99.9692	99.9708	99.9755	99.9727	99.9726	99.9571	99.9708	99.9668	99.9555	99.9718	99.9706	99.9713	99.9202	99.9669	99.9631	99.9684	99.9529	99.962	99.9717	99.953	99.9604	99.9661	99.9219	99.9564	99.9445	99.9582	99.971	99.9567	99.9568	99.8208	99.9102	99.8825	99.8428
K429.2007.AUS.H	99.9669	99.96	99.9609	99.9852	99.9825	99.9869	99.961	99.9713	99.9822	99.9749	99.9707	99.9841	99.978	99.9727	99.9652	99.9609	99.981	99.9853	99.9736	99.9842	99.9842	99.966	99.9832	99.9598	99.967	99.9822	99.9882	99.9686	99.9427	99.977	99.972	99.9838	99.9608	99.9631	99.9741	99.9681	99.9654	99.9726	99.9296	99.9567	99.9585	99.9677	99.9661	99.9554	99.9536	99.8181	99.9038	99.8741	99.8635
K34.1990.JPN.H	99.9788	99.9639	99.9628	99.9872	99.9847	99.9906	99.9723	99.9776	99.9881	99.9868	99.9722	99.9904	99.9897	99.9893	99.9643	99.977	99.9904	99.9846	99.9869	99.9877	99.9761	99.9817	99.9906	99.9847	99.965	99.979	99.9877	99.9703	99.9637	99.9719	99.9687	99.9764	99.9665	99.9802	99.9885	99.9641	99.9626	99.9878	99.9272	99.9747	99.967	99.963	99.9799	99.9806	99.9639	99.8349	99.9082	99.8892	99.8694
11-336.2011.CHN.H	99.9518	99.9364	99.9512	99.959	99.9604	99.9687	99.9341	99.9486	99.9701	99.9743	99.9681	99.9584	99.9614	99.949	99.9457	99.9311	99.9628	99.9658	99.9666	99.9681	99.9583	99.9566	99.9645	99.9657	99.9426	99.9639	99.9689	99.9614	99.9277	99.963	99.9324	99.967	99.9342	99.9506	99.9581	99.9487	99.935	99.9661	99.8927	99.9229	99.9319	99.954	99.9551	99.9351	99.932	99.951	99.9808	99.973	99.9817
11-371.2011.CHN.H	99.9432	99.9481	99.9384	99.9496	99.9548	99.9593	99.9331	99.955	99.9497	99.947	99.9603	99.9538	99.9393	99.9383	99.9396	99.9342	99.9424	99.9524	99.9508	99.9514	99.9502	99.9384	99.9555	99.9349	99.9547	99.9566	99.9548	99.9387	99.9445	99.9516	99.9567	99.9516	99.9592	99.9405	99.9417	99.9622	99.9584	99.9468	99.9438	99.9401	99.9445	99.9442	99.9375	99.9377	99.934	99.812	99.9239	99.8728	99.8503
13-826.2013.CHN.H	99.9655	99.9716	99.9699	99.9385	99.9614	99.9558	99.9069	99.9713	99.9561	99.9697	99.9613	99.9678	99.8792	99.9689	99.9723	99.9687	99.9607	99.9595	99.9574	99.9491	99.9555	99.9656	99.9708	99.9624	99.9737	99.9606	99.9765	99.9626	99.9446	99.952	99.9641	99.9349	99.9193	99.9604	99.9627	99.9717	99.9683	99.966	99.9094	99.9113	99.9163	99.9729	99.9647	99.9156	99.8961	99.8212	99.9429	99.9351	99.8728
13-2340.2013.CHN.H	99.9383	99.938	99.9351	99.9526	99.9551	99.9455	99.9021	99.9651	99.9274	99.9627	99.9393	99.9433	99.8782	99.9512	99.9527	99.9304	99.9609	99.9397	99.938	99.9448	99.954	99.9322	99.9569	99.9444	99.968	99.956	99.962	99.9383	99.9501	99.9548	99.9597	99.9428	99.9014	99.9505	99.9417	99.9482	99.9431	99.9497	99.8799	99.9004	99.8832	99.9309	99.9255	99.9113	99.8801	99.8482	99.9283	99.9112	99.8907
13-679.2013.CHN.H	99.9416	99.9468	99.947	99.9492	99.9455	99.951	99.9402	99.957	99.958	99.9576	99.9564	99.9528	99.9373	99.9517	99.9424	99.9343	99.9555	99.9459	99.96	99.9574	99.9485	99.9433	99.9479	99.9438	99.96	99.9519	99.9631	99.947	99.9434	99.9491	99.949	99.9506	99.9582	99.9552	99.9443	99.9594	99.9527	99.9541	99.9432	99.9384	99.9366	99.9428	99.9457	99.9509	99.9364	99.8502	99.9418	99.9143	99.8684
9-127.2009.CHN.H	99.9439	99.9479	99.9372	99.9378	99.9435	99.9544	99.9415	99.9535	99.9552	99.9561	99.9551	99.9534	99.9443	99.9565	99.9407	99.9397	99.9565	99.948	99.9583	99.9525	99.9518	99.9473	99.9519	99.9485	99.9597	99.9526	99.9507	99.9337	99.9512	99.948	99.9608	99.9504	99.9529	99.9362	99.9492	99.9551	99.957	99.9515	99.942	99.9369	99.9472	99.9464	99.9468	99.9391	99.94	99.8117	99.9158	99.8947	99.8464
13-26.2013.CHN.H	99.9385	99.946	99.9358	99.9299	99.9361	99.9387	99.9225	99.9329	99.9394	99.9402	99.9272	99.9325	99.9257	99.9184	99.9151	99.9182	99.9206	99.9341	99.9421	99.9498	99.9321	99.9051	99.9453	99.9361	99.9263	99.9212	99.9545	99.9118	99.9111	99.9355	99.9342	99.9174	99.952	99.9479	99.9387	99.9398	99.9353	99.8954	99.8899	99.9448	99.9486	99.9255	99.9342	99.9525	99.9027	99.8867	99.9284	99.913	99.9132
13-2050.2013.CHN.H	99.9393	99.9459	99.9451	99.9331	99.9357	99.9533	99.9351	99.9551	99.9398	99.9493	99.9259	99.9325	99.9239	99.9232	99.9433	99.9074	99.9286	99.9478	99.9249	99.9406	99.9272	99.9163	99.9329	99.9436	99.9608	99.9167	99.9428	99.9205	99.9093	99.9356	99.9527	99.9337	99.9538	99.9245	99.9241	99.9375	99.9521	99.9385	99.8699	99.9434	99.9452	99.9056	99.9213	99.9353	99.9154	99.9182	99.9479	99.9294	99.9386
13-319.2013.CHN.H	99.9292	99.9418	99.9325	99.9372	99.9308	99.9438	99.9258	99.9445	99.948	99.9484	99.9413	99.9304	99.9286	99.9427	99.9381	99.9235	99.9493	99.9412	99.9492	99.9424	99.9321	99.9415	99.9498	99.9427	99.9423	99.9431	99.949	99.9391	99.9307	99.9405	99.9371	99.9362	99.9462	99.9269	99.936	99.9484	99.9448	99.949	99.926	99.9287	99.9323	99.9326	99.9344	99.9289	99.9039	99.882	99.9345	99.9096	99.9047
ccdc_S415.N.CHN.H	99.9049	99.9241	99.9153	99.9148	99.928	99.916	99.9273	99.9226	99.9318	99.9287	99.9398	99.924	99.9061	99.9224	99.9127	99.9143	99.9221	99.9136	99.9175	99.9281	99.93	99.9209	99.9253	99.9207	99.9418	99.9265	99.9272	99.9209	99.9086	99.9122	99.9284	99.9141	99.9287	99.9232	99.9195	99.9331	99.9119	99.9264	99.9151	99.9079	99.9227	99.9205	99.9326	99.9266	99.9217	99.7571	99.8642	99.8271	99.7848
13-2449.2013.CHN.H	99.9313	99.9117	99.9305	99.9264	99.9058	99.9519	99.9182	99.9423	99.9441	99.9464	99.9287	99.9234	99.903	99.9338	99.9128	99.9095	99.9292	99.9406	99.9333	99.9265	99.907	99.9109	99.9507	99.9371	99.9339	99.9218	99.9481	99.9239	99.9365	99.9229	99.9403	99.9215	99.9406	99.9134	99.9301	99.9314	99.9332	99.9273	99.8623	99.9288	99.9355	99.9177	99.9296	99.9267	99.9014	99.8496	99.921	99.9143	99.898
13-1741.2013.CHN.H	99.7332	99.7143	99.7228	99.71	99.7315	99.7335	99.7288	99.7281	99.7097	99.7306	99.7392	99.7377	99.7258	99.706	99.7383	99.7219	99.7311	99.7106	99.7128	99.7331	99.7269	99.7014	99.7113	99.7168	99.7448	99.7306	99.7123	99.708	99.712	99.7213	99.7119	99.7285	99.7257	99.7281	99.7194	99.7106	99.7252	99.7056	99.7057	99.7264	99.7177	99.715	99.716	99.7419	99.7116	99.6422	99.7279	99.6863	99.6862
13-1744.2013.CHN.H	99.7266	99.723	99.7231	99.7268	99.727	99.7281	99.7345	99.7448	99.7363	99.7395	99.7251	99.7477	99.7153	99.7264	99.7476	99.7377	99.7348	99.7227	99.7343	99.7375	99.7393	99.7122	99.7312	99.7396	99.7405	99.7348	99.7434	99.7442	99.7303	99.7415	99.7269	99.7315	99.7302	99.7526	99.7255	99.7222	99.7434	99.7262	99.7237	99.741	99.7222	99.7245	99.7221	99.7406	99.7154	99.6699	99.7339	99.7254	99.6959
12-1139.2012.CHN.H	99.8821	99.8803	99.8801	99.8551	99.8763	99.8733	99.8789	99.8834	99.8717	99.881	99.8783	99.8833	99.8731	99.8761	99.8812	99.8744	99.8794	99.8735	99.8873	99.8698	99.8644	99.8647	99.88	99.8755	99.8812	99.8663	99.8885	99.8685	99.8667	99.8636	99.879	99.8604	99.8834	99.8751	99.8675	99.8858	99.8809	99.8796	99.8583	99.878	99.8718	99.8808	99.8725	99.8845	99.862	99.8156	99.8814	99.8622	99.8434
13-1033.2013.CHN.H	99.8915	99.903	99.8981	99.8881	99.9087	99.9071	99.9007	99.9043	99.9063	99.9024	99.9098	99.904	99.8604	99.8907	99.891	99.8837	99.9149	99.9144	99.8889	99.9081	99.9056	99.8813	99.894	99.8985	99.9079	99.9112	99.9125	99.8853	99.9038	99.8936	99.9108	99.8982	99.9091	99.8857	99.8979	99.9092	99.9055	99.896	99.8385	99.9022	99.8935	99.8896	99.8777	99.8987	99.8644	99.904	99.9106	99.8869	99.9091
ccdc_S470.N.CHN.H	99.6916	99.7579	99.6871	99.745	99.7114	99.599	99.6846	99.7587	99.7684	99.7505	99.7132	99.7659	99.661	99.7211	99.7023	99.7049	99.6938	99.678	99.6583	99.6914	99.7335	99.6927	99.7351	99.7535	99.7477	99.7254	99.7394	99.6785	99.7433	99.7184	99.6913	99.7083	99.6943	99.7208	99.76	99.7485	99.7503	99.7422	99.5941	99.7261	99.7094	99.6848	99.7602	99.6526	99.4686	99.6139	99.6348	99.5841	99.5739
13-726.2013.CHN.H	99.9582	99.96	99.944	99.961	99.9465	99.9706	99.9489	99.9578	99.9714	99.9695	99.966	99.9486	99.9496	99.9652	99.9588	99.9523	99.9712	99.9582	99.9669	99.9599	99.9565	99.9567	99.9494	99.9703	99.9685	99.9469	99.9652	99.951	99.9539	99.9474	99.9479	99.9459	99.9594	99.9515	99.9473	99.9688	99.9475	99.9648	99.9235	99.956	99.9451	99.9393	99.9647	99.9534	99.9396	99.9324	99.9536	99.9402	99.9536
13-149.2013.CHN.H	99.9328	99.9437	99.9355	99.9398	99.9344	99.9429	99.8529	99.9492	99.9518	99.9443	99.9528	99.9508	99.8599	99.9364	99.9331	99.9146	99.9407	99.947	99.9279	99.9454	99.9433	99.9201	99.9452	99.9495	99.9533	99.943	99.935	99.9502	99.9265	99.9453	99.9469	99.9483	99.8901	99.9168	99.9464	99.9434	99.9456	99.9488	99.9513	99.8852	99.8858	99.9313	99.9366	99.8547	99.9213	99.8521	99.9354	99.8963	99.8892
sz_28923.N.CHN.H	99.8949	99.9051	99.8925	99.9027	99.8986	99.9103	99.8833	99.9026	99.9083	99.9085	99.905	99.905	99.9055	99.9065	99.9015	99.8881	99.9101	99.9098	99.902	99.9115	99.9035	99.8988	99.9071	99.9011	99.9071	99.9109	99.9115	99.904	99.8949	99.9036	99.898	99.9045	99.9107	99.9084	99.8955	99.9062	99.9079	99.9075	99.8972	99.8933	99.8962	99.9024	99.9	99.9041	99.8866	99.8159	99.9221	99.8955	99.8603
ccdc_K233.N.CHN.H	99.8643	99.8697	99.8599	99.8886	99.8827	99.8688	99.8635	99.8846	99.8867	99.8792	99.8837	99.8698	99.875	99.8748	99.8582	99.8628	99.8822	99.8714	99.8804	99.8827	99.8851	99.8749	99.8886	99.8673	99.8914	99.8757	99.8827	99.8764	99.8736	99.8656	99.8762	99.8724	99.8909	99.8707	99.8687	99.8862	99.8747	99.8801	99.8673	99.8614	99.8768	99.8676	99.8898	99.8689	99.8599	99.7401	99.8326	99.8187	99.7775
ccdc_S410.N.CHN.H	99.9288	99.9326	99.9165	99.9285	99.9266	99.9163	99.8971	99.9303	99.9318	99.929	99.9228	99.9266	99.8689	99.9228	99.938	99.9308	99.9104	99.9067	99.9094	99.9238	99.9186	99.9111	99.9321	99.8909	99.9271	99.9264	99.921	99.9127	99.8938	99.8875	99.9469	99.9091	99.8828	99.9195	99.9227	99.9337	99.9147	99.9372	99.921	99.8954	99.8958	99.9302	99.9393	99.8903	99.9087	99.7672	99.8626	99.8206	99.7813
9-715.2009.CHN.H	99.8059	99.8252	99.8022	99.8271	99.8113	99.8064	99.7992	99.83	99.8238	99.8278	99.8053	99.803	99.7837	99.8129	99.8094	99.779	99.8171	99.8154	99.8051	99.8353	99.8056	99.8018	99.8186	99.8144	99.8135	99.8052	99.8205	99.7984	99.8182	99.798	99.8164	99.8024	99.7962	99.8153	99.8126	99.8058	99.8144	99.8122	99.8108	99.8133	99.811	99.7754	99.8048	99.8217	99.7986	99.8113	99.8343	99.8026	99.8362
11-845.2011.CHN.H	99.7302	99.7262	99.7362	99.7269	99.7281	99.7457	99.7355	99.7415	99.7457	99.7585	99.7194	99.7176	99.7085	99.74	99.7235	99.6979	99.7246	99.732	99.7238	99.7287	99.7137	99.7198	99.745	99.7478	99.744	99.7153	99.7508	99.7264	99.7335	99.7467	99.7494	99.7368	99.7176	99.7392	99.7399	99.7199	99.7505	99.7164	99.7064	99.7352	99.7435	99.7271	99.7358	99.7407	99.7265	99.6585	99.7348	99.73	99.6664
10-1914.2010.CHN.H	99.9474	99.944	99.9515	99.9532	99.948	99.9472	99.9423	99.9612	99.9575	99.9613	99.9468	99.9579	99.9192	99.9581	99.9565	99.9478	99.9572	99.942	99.95	99.9555	99.9551	99.9364	99.9483	99.9541	99.9635	99.9581	99.9464	99.9522	99.9369	99.9409	99.9366	99.9518	99.9351	99.9393	99.9563	99.9455	99.9481	99.9528	99.9426	99.9326	99.9339	99.9363	99.9513	99.9263	99.923	99.796	99.9186	99.8768	99.8382
sz_22787.N.CHN.H	99.9455	99.9517	99.938	99.9507	99.9556	99.9581	99.9563	99.9577	99.9603	99.9591	99.9526	99.951	99.9474	99.9528	99.9481	99.9299	99.9539	99.9482	99.956	99.9611	99.948	99.9482	99.9513	99.9514	99.9587	99.9491	99.9565	99.9564	99.9374	99.9499	99.955	99.9494	99.9544	99.9565	99.9522	99.9598	99.953	99.9543	99.9557	99.9489	99.9459	99.948	99.9471	99.956	99.9421	99.8605	99.9385	99.9222	99.9033
12-1095.2012.CHN.H	99.9458	99.9446	99.9354	99.9382	99.9482	99.9512	99.9393	99.9547	99.9531	99.9436	99.9523	99.9516	99.9403	99.9358	99.9454	99.9288	99.9514	99.9472	99.9412	99.9572	99.948	99.9316	99.952	99.9414	99.9527	99.9536	99.9469	99.9348	99.9306	99.9546	99.9503	99.9476	99.9437	99.9494	99.9359	99.9567	99.9498	99.9389	99.9386	99.9428	99.9459	99.9449	99.9337	99.949	99.9341	99.8805	99.9462	99.9173	99.907
9-1034.2009.CHN.H	99.9127	99.9186	99.9063	99.9131	99.9241	99.9268	99.8753	99.9192	99.916	99.9283	99.919	99.9137	99.8959	99.9145	99.9141	99.9037	99.9067	99.9189	99.8997	99.9051	99.8969	99.8934	99.8967	99.909	99.9246	99.915	99.9272	99.9208	99.901	99.8929	99.9111	99.9089	99.9106	99.9227	99.9194	99.9268	99.9223	99.924	99.9086	99.904	99.9085	99.9104	99.9142	99.9048	99.8791	99.8332	99.9165	99.8928	99.8884
9-1260.2009.CHN.H	99.942	99.944	99.9389	99.9525	99.9468	99.9522	99.9349	99.9557	99.948	99.9612	99.9553	99.9518	99.9396	99.9532	99.9428	99.9302	99.9628	99.9538	99.9534	99.9439	99.955	99.9496	99.9518	99.947	99.9644	99.9502	99.9486	99.9499	99.9374	99.944	99.9511	99.9597	99.9477	99.9519	99.9402	99.9574	99.9517	99.9454	99.9425	99.9267	99.944	99.9361	99.9503	99.9433	99.9231	99.8253	99.9087	99.9006	99.8603
9-1623.2009.CHN.H	99.9369	99.9399	99.9353	99.9437	99.9456	99.9533	99.9288	99.9496	99.9566	99.9482	99.9459	99.9469	99.917	99.9344	99.9439	99.9356	99.9408	99.9453	99.9458	99.9487	99.9436	99.939	99.9442	99.9403	99.9495	99.9479	99.9485	99.939	99.9281	99.9461	99.9426	99.9558	99.9481	99.9306	99.9263	99.942	99.9626	99.9441	99.9313	99.9323	99.9299	99.9255	99.9285	99.9392	99.9108	99.933	99.933	99.9286	99.9338
10-280.2010.CHN.H	99.9678	99.9637	99.9679	99.9512	99.9589	99.9704	99.966	99.968	99.9779	99.9627	99.9664	99.9583	99.9434	99.9513	99.9689	99.9596	99.9606	99.9679	99.954	99.9701	99.9592	99.9416	99.9582	99.9608	99.9666	99.954	99.9715	99.9483	99.9616	99.9616	99.9702	99.968	99.961	99.9597	99.943	99.955	99.9646	99.958	99.9607	99.9611	99.9518	99.9676	99.9388	99.9683	99.941	99.9474	99.9563	99.9518	99.9575
11-206.2011.CHN.H	99.9399	99.9457	99.9352	99.9284	99.9533	99.9424	99.8569	99.961	99.9583	99.955	99.9382	99.9336	99.8678	99.9446	99.9269	99.9194	99.9552	99.9487	99.9374	99.9463	99.9457	99.9259	99.9487	99.9458	99.9474	99.9337	99.9528	99.937	99.9266	99.929	99.9461	99.9191	99.919	99.9329	99.956	99.9439	99.9389	99.9522	99.8903	99.916	99.9152	99.9248	99.9343	99.9042	99.8652	99.9045	99.9315	99.9116	99.9343
13-1354.2013.CHN.H	99.9239	99.9235	99.9212	99.9242	99.9338	99.93	99.8825	99.9399	99.9461	99.9439	99.9228	99.9223	99.8718	99.9408	99.9126	99.9044	99.9148	99.9279	99.9131	99.9067	99.9271	99.9002	99.9146	99.916	99.9408	99.9187	99.9437	99.9342	99.9126	99.9374	99.9343	99.9003	99.891	99.9123	99.9378	99.9186	99.9335	99.9331	99.8839	99.8741	99.8841	99.9107	99.9181	99.8829	99.8659	99.8416	99.9254	99.9083	99.8649
12-2397.2012.CHN.H	99.9388	99.9306	99.9339	99.9172	99.9366	99.9394	99.8679	99.9491	99.9423	99.9434	99.9433	99.9439	99.8558	99.9421	99.9275	99.9208	99.9395	99.9365	99.9437	99.952	99.9427	99.9182	99.9466	99.9318	99.9366	99.9454	99.9505	99.9246	99.9086	99.9484	99.9489	99.9329	99.8709	99.9312	99.911	99.9413	99.9291	99.9261	99.9068	99.8819	99.8878	99.9426	99.9068	99.8812	99.8996	99.857	99.9296	99.8997	99.9097
12-1091.2012.CHN.H	99.8985	99.9077	99.8856	99.8916	99.8999	99.9072	99.8525	99.9308	99.9124	99.9232	99.8984	99.8967	99.8137	99.9118	99.9157	99.8909	99.91	99.9196	99.9101	99.9017	99.892	99.8574	99.921	99.9035	99.9104	99.9106	99.921	99.8844	99.8802	99.8591	99.9272	99.8888	99.867	99.8777	99.8949	99.9011	99.917	99.9119	99.8558	99.8607	99.8626	99.8585	99.9147	99.8654	99.8388	99.8865	99.9146	99.8934	99.9218
10-1079.2010.CHN.H	99.9242	99.9254	99.9174	99.9484	99.9457	99.907	99.8851	99.9482	99.9425	99.9367	99.9287	99.9451	99.8664	99.9254	99.923	99.8983	99.922	99.9309	99.9314	99.9098	99.9299	99.9133	99.9231	99.909	99.9363	99.9432	99.9393	99.9294	99.9033	99.9176	99.9199	99.915	99.8868	99.9272	99.9402	99.9361	99.9407	99.9156	99.8843	99.8819	99.8739	99.9232	99.9274	99.8696	99.8952	99.8689	99.9227	99.8942	99.8991
12-2274.2012.CHN.H	99.9172	99.9249	99.9212	99.919	99.9222	99.9287	99.8659	99.9313	99.9285	99.9227	99.9289	99.9266	99.8607	99.9141	99.9108	99.9068	99.9062	99.9001	99.8934	99.9103	99.8997	99.8842	99.8937	99.8988	99.9302	99.9249	99.9208	99.8971	99.9011	99.9253	99.9228	99.8851	99.8919	99.9135	99.9106	99.928	99.9288	99.9162	99.9277	99.8885	99.8705	99.8999	99.9143	99.8814	99.8884	99.8836	99.9046	99.8974	99.9193
12-749.2012.CHN.H	99.9164	99.9231	99.8996	99.9292	99.9286	99.9285	99.8826	99.9409	99.926	99.914	99.9405	99.921	99.8582	99.9316	99.9304	99.9048	99.9258	99.9312	99.9187	99.9431	99.9109	99.923	99.9119	99.9219	99.9376	99.9218	99.9115	99.9075	99.9154	99.9212	99.9353	99.9401	99.9084	99.9032	99.9271	99.9417	99.9257	99.9204	99.8342	99.9154	99.905	99.8994	99.9203	99.9054	99.8482	99.8951	99.9334	99.9135	99.9139
13-874.2013.CHN.H	99.8898	99.8778	99.8563	99.8368	99.8634	99.9105	99.768	99.9007	99.8917	99.8875	99.885	99.8829	99.7799	99.8764	99.8847	99.8692	99.8576	99.884	99.8678	99.9021	99.8703	99.8322	99.8666	99.8912	99.9111	99.8811	99.8964	99.8632	99.8878	99.8535	99.916	99.8487	99.8338	99.873	99.8673	99.8446	99.8825	99.8732	99.846	99.8494	99.831	99.8308	99.8524	99.822	99.8365	99.8752	99.9015	99.8543	99.9157
10-1331.2010.CHN.H	99.9116	99.9193	99.9275	99.9258	99.9383	99.9426	99.8714	99.9443	99.9411	99.9323	99.9234	99.9328	99.8604	99.9157	99.9239	99.909	99.9433	99.9317	99.9137	99.9382	99.9283	99.903	99.9392	99.9272	99.9369	99.9341	99.9457	99.9193	99.9144	99.921	99.9479	99.9125	99.8896	99.9186	99.9212	99.934	99.9396	99.927	99.8592	99.9002	99.8839	99.906	99.9111	99.8981	99.9128	99.9278	99.9369	99.9222	99.9494
9-566.2009.CHN.H	99.9367	99.9335	99.9334	99.9341	99.9201	99.9281	99.8894	99.9434	99.9369	99.9422	99.9354	99.9316	99.8927	99.9143	99.9151	99.8816	99.9082	99.936	99.8999	99.9061	99.8991	99.8833	99.9017	99.8702	99.9289	99.9371	99.9476	99.9099	99.9312	99.9141	99.9305	99.889	99.9164	99.9274	99.9231	99.942	99.9482	99.8991	99.9312	99.8857	99.9148	99.9066	99.9154	99.8854	99.8667	99.8983	99.9172	99.9183	99.9271
12-1747.2012.CHN.H	99.9215	99.9329	99.9184	99.9261	99.9141	99.9291	99.8616	99.9352	99.933	99.9262	99.9176	99.9184	99.8433	99.9289	99.9184	99.9082	99.9353	99.9255	99.916	99.9314	99.9198	99.9243	99.934	99.9302	99.9287	99.9179	99.9217	99.9256	99.9056	99.9071	99.9268	99.9142	99.873	99.9322	99.9165	99.9344	99.9346	99.9268	99.8274	99.8685	99.8645	99.9152	99.9123	99.8717	99.877	99.8187	99.9055	99.9079	99.8845
11-1153.2011.CHN.H	99.9313	99.9359	99.9409	99.9399	99.9148	99.9282	99.9117	99.9602	99.9533	99.9582	99.9418	99.9527	99.8892	99.9381	99.9276	99.9282	99.9467	99.9255	99.9189	99.9437	99.939	99.9274	99.9167	99.9357	99.9568	99.9395	99.9463	99.9379	99.92	99.8898	99.9385	99.9194	99.8915	99.9409	99.9275	99.931	99.9384	99.9377	99.8996	99.9118	99.9129	99.9308	99.9529	99.9139	99.8656	99.829	99.9308	99.905	99.8561
10-1098.2010.CHN.H	99.9432	99.9446	99.9415	99.9474	99.9543	99.9583	99.9392	99.9546	99.9565	99.9517	99.9609	99.9498	99.9386	99.9256	99.9393	99.9358	99.954	99.9483	99.9422	99.9561	99.9398	99.9277	99.9501	99.9413	99.9578	99.9482	99.9575	99.9359	99.9454	99.9535	99.9547	99.9434	99.9606	99.939	99.9311	99.9562	99.9522	99.9398	99.9508	99.944	99.9435	99.9397	99.9343	99.9429	99.9406	99.9031	99.9444	99.9371	99.9323
13-1509.2013.CHN.H	99.937	99.9315	99.9193	99.9289	99.9315	99.9456	99.8697	99.9395	99.933	99.9304	99.9347	99.9331	99.8553	99.9212	99.9141	99.9108	99.9051	99.9305	99.8813	99.8989	99.9051	99.9077	99.9335	99.9063	99.9475	99.9192	99.954	99.9215	99.9029	99.9247	99.9389	99.8898	99.8887	99.9324	99.9107	99.9385	99.9538	99.9258	99.8721	99.879	99.8811	99.8945	99.9247	99.886	99.924	99.8198	99.9147	99.8518	99.8571
ccdc_S432.N.CHN.H	99.9103	99.9199	99.9077	99.8985	99.9169	99.8935	99.877	99.9172	99.9082	99.8954	99.9116	99.8959	99.8462	99.8991	99.8903	99.8996	99.896	99.8626	99.8743	99.8597	99.8654	99.8568	99.8662	99.8765	99.9109	99.911	99.9	99.8903	99.8862	99.8998	99.9096	99.8615	99.8741	99.8982	99.8903	99.9174	99.8893	99.9105	99.922	99.8512	99.8587	99.9057	99.9252	99.8603	99.8689	99.6977	99.8139	99.7757	99.7689
12-1929.2012.CHN.H	99.9385	99.9499	99.9392	99.9425	99.9516	99.9603	99.9239	99.9518	99.9585	99.9482	99.9496	99.9409	99.9358	99.9421	99.9397	99.9337	99.9519	99.951	99.9429	99.9568	99.9394	99.9421	99.9508	99.9439	99.9489	99.9491	99.9462	99.9397	99.9454	99.9488	99.9484	99.9583	99.9484	99.9387	99.938	99.9472	99.9574	99.9421	99.9465	99.9417	99.9412	99.9429	99.9323	99.9386	99.9261	99.9178	99.9417	99.9303	99.9345
12-1079.2012.CHN.H	99.9436	99.9493	99.9417	99.9524	99.9542	99.9518	99.9374	99.9487	99.9569	99.964	99.9464	99.9545	99.9296	99.9528	99.947	99.9442	99.9486	99.95	99.9537	99.9529	99.9491	99.9416	99.9544	99.9434	99.952	99.9475	99.9607	99.9527	99.928	99.9466	99.9493	99.9506	99.9504	99.9414	99.9507	99.9467	99.9521	99.9555	99.9448	99.9421	99.9435	99.9445	99.9507	99.9291	99.9387	99.8551	99.9503	99.9233	99.8751
11-37.2011.CHN.H	99.945	99.9586	99.9449	99.9534	99.9521	99.9546	99.9559	99.9549	99.9557	99.9568	99.9503	99.9527	99.9396	99.9557	99.9442	99.939	99.9585	99.9533	99.958	99.9552	99.9546	99.9447	99.9504	99.9472	99.964	99.9526	99.9601	99.9498	99.9485	99.9494	99.946	99.947	99.9426	99.9555	99.9502	99.9591	99.9514	99.9492	99.9031	99.9485	99.9461	99.9384	99.9506	99.9513	99.9338	99.8608	99.9517	99.9309	99.8758
13-409.2013.CHN.H	99.5614	99.5793	99.5534	99.5714	99.5879	99.6056	99.576	99.5855	99.5943	99.6201	99.6129	99.5927	99.5837	99.573	99.5632	99.616	99.6115	99.5934	99.5655	99.5902	99.5918	99.6008	99.5893	99.5707	99.6012	99.5939	99.5922	99.5793	99.5678	99.5867	99.6114	99.5963	99.5905	99.5729	99.5629	99.5965	99.59	99.5894	99.5512	99.5867	99.5411	99.5686	99.6025	99.5721	99.5628	99.5633	99.6058	99.5726	99.6178
13-1568.2013.CHN.H	99.5767	99.585	99.5585	99.5703	99.595	99.6284	99.5997	99.6058	99.6203	99.6267	99.5928	99.6139	99.5771	99.5676	99.5937	99.5969	99.5934	99.6121	99.5671	99.5842	99.6007	99.5863	99.5632	99.5675	99.5846	99.5915	99.5993	99.5853	99.5974	99.6106	99.5993	99.5833	99.6098	99.5725	99.5842	99.5853	99.5846	99.5755	99.5906	99.5804	99.5502	99.5644	99.5918	99.5999	99.5997	99.4673	99.585	99.5392	99.5467
10-1929.2010.CHN.H	99.5768	99.5845	99.5721	99.558	99.6225	99.5978	99.6045	99.5949	99.5991	99.5838	99.5978	99.6209	99.5716	99.5874	99.5835	99.5666	99.5775	99.6051	99.5672	99.5915	99.5797	99.5732	99.5943	99.5443	99.5801	99.6053	99.6287	99.5869	99.5736	99.564	99.6227	99.583	99.6297	99.5864	99.5927	99.58	99.6154	99.5846	99.5427	99.5871	99.5807	99.5661	99.5812	99.5818	99.5697	99.5002	99.6135	99.5294	99.5516
13-74.2013.CHN.H	99.5466	99.5827	99.5284	99.5654	99.5844	99.6057	99.581	99.576	99.6078	99.6305	99.5905	99.5932	99.5528	99.5688	99.5782	99.5741	99.5902	99.5933	99.5776	99.5772	99.5744	99.5804	99.5711	99.5673	99.5882	99.6131	99.6035	99.6011	99.5664	99.596	99.5884	99.5889	99.6053	99.5649	99.5921	99.5857	99.5801	99.5937	99.5217	99.5504	99.555	99.5555	99.5869	99.5727	99.5372	99.4821	99.5974	99.5537	99.5572
13-930.2013.CHN.H	99.5805	99.5693	99.5434	99.5831	99.5993	99.6292	99.6216	99.6142	99.6186	99.6298	99.5943	99.6171	99.5748	99.5692	99.5964	99.609	99.5943	99.6141	99.5807	99.5892	99.5851	99.587	99.5934	99.5803	99.5909	99.6184	99.6103	99.6123	99.5709	99.6133	99.6174	99.5904	99.6161	99.596	99.5987	99.6015	99.6028	99.6031	99.5625	99.5961	99.5712	99.5897	99.5806	99.6132	99.5657	99.4775	99.6046	99.571	99.5693
12-1925.2012.CHN.H	99.5913	99.6201	99.5949	99.6008	99.6296	99.6464	99.593	99.6213	99.6441	99.6377	99.6347	99.6442	99.5663	99.6093	99.6148	99.6378	99.6186	99.6492	99.596	99.6092	99.6099	99.6044	99.6131	99.5922	99.626	99.637	99.6262	99.6071	99.5991	99.6362	99.6615	99.6166	99.6373	99.6036	99.5984	99.6409	99.6431	99.6227	99.5735	99.6156	99.5838	99.6056	99.6227	99.6001	99.5675	99.5952	99.6296	99.611	99.6437
13-2005.2013.CHN.H	99.5496	99.5599	99.5283	99.5568	99.5897	99.5823	99.5741	99.5896	99.5894	99.6041	99.5809	99.5723	99.5583	99.5636	99.5629	99.5911	99.5913	99.5864	99.5506	99.5675	99.5683	99.5718	99.571	99.5373	99.5772	99.5849	99.6014	99.5798	99.5473	99.5579	99.597	99.5496	99.5916	99.547	99.5679	99.5798	99.6006	99.5937	99.5496	99.5818	99.5561	99.5432	99.5914	99.5812	99.5511	99.5443	99.6033	99.5788	99.6259
12-1094.2012.CHN.H	99.5099	99.5581	99.4732	99.5493	99.5627	99.5837	99.5461	99.5825	99.5754	99.613	99.5876	99.5621	99.5347	99.5626	99.5447	99.5782	99.5371	99.5562	99.5222	99.5402	99.5483	99.5532	99.5489	99.521	99.5691	99.585	99.5881	99.5759	99.5223	99.5679	99.5594	99.5303	99.5538	99.5359	99.5635	99.5615	99.5701	99.5724	99.5306	99.5418	99.5199	99.5224	99.598	99.5369	99.5165	99.5653	99.6001	99.5856	99.6205
13-1372.2013.CHN.H	99.5736	99.5822	99.5427	99.5771	99.5949	99.6236	99.5742	99.576	99.6204	99.6496	99.5858	99.5969	99.5506	99.5901	99.5825	99.5845	99.5818	99.6108	99.5897	99.6074	99.5846	99.5715	99.566	99.6077	99.5963	99.6069	99.6362	99.5824	99.5526	99.6236	99.5858	99.5916	99.6146	99.5803	99.6033	99.5812	99.5695	99.58	99.5419	99.5902	99.5602	99.547	99.6208	99.5781	99.5538	99.5825	99.6144	99.597	99.6147
12-226.2012.CHN.H	99.4935	99.5143	99.4648	99.5165	99.5161	99.5455	99.5334	99.52	99.5361	99.5516	99.5509	99.5396	99.4823	99.507	99.5073	99.5466	99.531	99.5257	99.4831	99.516	99.5147	99.4999	99.5053	99.4936	99.5264	99.5443	99.5397	99.5156	99.5017	99.5244	99.5249	99.5016	99.5331	99.4976	99.5195	99.5074	99.4952	99.535	99.4887	99.5167	99.505	99.4637	99.5141	99.5123	99.4926	99.5028	99.535	99.5238	99.5631
ccdc_S452.N.CHN.H	99.943	99.946	99.9531	99.9421	99.9462	99.9498	99.9516	99.9514	99.9533	99.9563	99.9508	99.9435	99.9549	99.9509	99.9504	99.9524	99.961	99.9407	99.9549	99.9495	99.9457	99.9431	99.9602	99.9412	99.9566	99.9522	99.9556	99.9412	99.9475	99.9446	99.9561	99.9521	99.9541	99.9453	99.9462	99.9515	99.9546	99.9482	99.942	99.94	99.9395	99.9411	99.9503	99.9444	99.9251	99.8349	99.9463	99.9211	99.8735
K286.1996.AUS.H	99.9324	99.9467	99.9144	99.9593	99.976	99.9622	99.892	99.9621	99.9643	99.9696	99.9572	99.9749	99.8986	99.9553	99.9306	99.9374	99.9309	99.9634	99.9304	99.9353	99.9259	99.9172	99.9385	99.9299	99.9538	99.9675	99.9577	99.9746	99.9396	99.963	99.964	99.9364	99.9133	99.9284	99.9757	99.9454	99.9621	99.9643	99.9583	99.8961	99.8932	99.9429	99.9524	99.8881	99.9216	99.6929	99.8039	99.8007	99.8096
K203.1992.USA.H	99.6785	99.6941	99.6841	99.6866	99.6964	99.724	99.6318	99.705	99.7089	99.7082	99.7063	99.702	99.6667	99.6977	99.677	99.698	99.701	99.7114	99.6952	99.6891	99.7142	99.6972	99.6975	99.6911	99.7049	99.7028	99.6929	99.7099	99.6686	99.705	99.7221	99.6965	99.6838	99.681	99.711	99.7238	99.6867	99.6973	99.6935	99.6542	99.6499	99.6647	99.7119	99.6651	99.672	99.544	99.6468	99.6282	99.5988
K200.1992.USA.H	99.7906	99.791	99.7894	99.8107	99.8034	99.7943	99.77	99.8022	99.798	99.8141	99.7819	99.7964	99.7511	99.7973	99.7982	99.7914	99.7937	99.7837	99.7958	99.7973	99.7878	99.7821	99.778	99.7812	99.7996	99.7907	99.794	99.7926	99.7817	99.7963	99.7975	99.7881	99.775	99.8015	99.7943	99.7833	99.7696	99.7977	99.8064	99.759	99.7591	99.7865	99.7848	99.7667	99.7647	99.6288	99.7157	99.6792	99.6558
Mkan_662.N.USA.N	99.611	99.5944	99.5764	99.5959	99.608	99.5815	99.5728	99.6264	99.623	99.6105	99.6059	99.6333	99.5619	99.6129	99.5948	99.629	99.6125	99.588	99.6095	99.5658	99.6287	99.5724	99.588	99.5653	99.6141	99.6359	99.5969	99.6045	99.6133	99.585	99.6104	99.5748	99.5781	99.6072	99.6012	99.6226	99.6126	99.6163	99.6008	99.5759	99.5468	99.6163	99.6342	99.5744	99.5572	99.4418	99.5524	99.511	99.5167
Mkan_824.N.USA.N	99.9328	99.9212	99.9233	99.9229	99.9391	99.9341	99.8795	99.9331	99.9329	99.9233	99.9216	99.9409	99.8456	99.931	99.9299	99.9258	99.9112	99.9323	99.9173	99.9202	99.9247	99.8986	99.9189	99.9091	99.933	99.9408	99.9249	99.9397	99.9165	99.924	99.9376	99.9263	99.8981	99.9381	99.9228	99.9315	99.9324	99.9416	99.9392	99.8659	99.8818	99.9371	99.9332	99.8968	99.898	99.8008	99.87	99.8338	99.8298
10-114.2010.CHN.H	99.9365	99.9233	99.9328	99.9268	99.9231	99.9531	99.8696	99.9305	99.9605	99.9479	99.9349	99.9187	99.8465	99.9212	99.9421	99.9323	99.9224	99.9389	99.9269	99.929	99.8862	99.9074	99.9238	99.9354	99.9392	99.9076	99.9445	99.9282	99.9346	99.9318	99.9381	99.9138	99.8887	99.9271	99.9375	99.9283	99.9369	99.9342	99.8511	99.865	99.8613	99.9229	99.9193	99.8904	99.9126	99.9456	99.9529	99.9483	99.9389
SAMN06273888.2011.USA.M	99.8194	99.8395	99.8348	99.8507	99.8685	99.844	99.8428	99.8599	99.8559	99.8425	99.8594	99.8526	99.8305	99.8355	99.842	99.8299	99.8576	99.8425	99.853	99.8629	99.8565	99.829	99.8626	99.836	99.8386	99.8548	99.8348	99.8429	99.8378	99.8427	99.8699	99.8628	99.8598	99.8362	99.8526	99.8447	99.8508	99.8458	99.8156	99.7921	99.8375	99.8526	99.8409	99.8246	99.8178	99.6955	99.8056	99.7658	99.7044
9-268.2009.CHN.H	99.882	99.9021	99.8837	99.8996	99.9082	99.9106	99.8721	99.9164	99.914	99.9002	99.9062	99.9002	99.891	99.8901	99.9005	99.889	99.9097	99.905	99.9	99.887	99.8995	99.8914	99.904	99.8917	99.9144	99.885	99.9155	99.8878	99.8957	99.8952	99.9014	99.91	99.9175	99.8832	99.8843	99.9018	99.9052	99.9049	99.8632	99.8969	99.8955	99.8653	99.8808	99.8815	99.8972	99.9095	99.8997	99.8947	99.9057
12-712.2012.CHN.H	99.8948	99.9025	99.9047	99.9106	99.9094	99.9275	99.8962	99.9037	99.9288	99.9243	99.9123	99.9043	99.8883	99.9158	99.9009	99.8953	99.9053	99.9189	99.9209	99.9109	99.9121	99.9076	99.9223	99.9049	99.9194	99.8973	99.928	99.9201	99.8993	99.9121	99.914	99.9177	99.9072	99.8879	99.9117	99.9142	99.922	99.9178	99.9034	99.9112	99.9184	99.8861	99.9121	99.8857	99.9079	99.8592	99.914	99.9044	99.8944
11-264.2011.CHN.H	99.9025	99.9189	99.8827	99.9212	99.909	99.9298	99.9116	99.9323	99.9317	99.9349	99.9266	99.9235	99.9113	99.9204	99.9026	99.8998	99.9299	99.9146	99.9241	99.9221	99.9262	99.9163	99.9266	99.9193	99.9348	99.9172	99.9408	99.923	99.9122	99.9049	99.9241	99.923	99.9332	99.8941	99.9222	99.9238	99.9195	99.9321	99.896	99.9201	99.9193	99.8896	99.9236	99.8932	99.9149	99.839	99.9009	99.897	99.872
SAMN07658766.N.GBR.H	99.8948	99.9245	99.8996	99.9343	99.9198	99.9239	99.8981	99.9303	99.9189	99.9285	99.9289	99.9253	99.9193	99.9308	99.9044	99.8996	99.9331	99.933	99.9235	99.9291	99.928	99.925	99.9291	99.9161	99.9253	99.9367	99.9268	99.9254	99.9283	99.9226	99.9257	99.9266	99.9303	99.8842	99.9355	99.922	99.9179	99.9194	99.9203	99.9277	99.9297	99.9033	99.9303	99.8792	99.9195	99.773	99.8552	99.819	99.7816
K199.1992.USA.H	99.9708	99.9705	99.9728	99.969	99.9819	99.9728	99.9782	99.9832	99.9677	99.9643	99.9692	99.9844	99.961	99.958	99.9719	99.9649	99.9647	99.9712	99.9598	99.9818	99.9678	99.96	99.9855	99.9588	99.9676	99.9868	99.9682	99.9726	99.964	99.968	99.9886	99.9794	99.9853	99.9694	99.9746	99.9717	99.9781	99.9538	99.9713	99.9593	99.975	99.9749	99.9519	99.9667	99.9653	99.7973	99.8949	99.8542	99.829
K201.1992.USA.H	99.9716	99.9686	99.9711	99.9669	99.9832	99.9747	99.9809	99.979	99.9687	99.972	99.9699	99.9879	99.9667	99.9712	99.9724	99.9659	99.9723	99.9733	99.9715	99.9833	99.9676	99.9673	99.9832	99.9695	99.9641	99.9799	99.9726	99.9797	99.9499	99.9699	99.984	99.9769	99.9874	99.9747	99.9859	99.9651	99.9796	99.9747	99.9675	99.9608	99.9758	99.9737	99.9552	99.9736	99.9678	99.7955	99.901	99.8576	99.8333
K65.1991.ZAF.H	99.6723	99.6638	99.6577	99.7125	99.6823	99.6899	99.67	99.6792	99.6969	99.6896	99.6927	99.7035	99.6874	99.6913	99.6488	99.6801	99.69	99.6926	99.6765	99.6867	99.6909	99.676	99.69	99.6807	99.6682	99.6919	99.7002	99.683	99.6301	99.6846	99.6806	99.6934	99.6744	99.6669	99.6778	99.6602	99.6682	99.6884	99.6402	99.6603	99.6699	99.6686	99.6922	99.657	99.6629	99.5307	99.5811	99.5726	99.542
K67.1991.ZAF.H	99.839	99.8582	99.8295	99.8676	99.8472	99.8695	99.8353	99.844	99.8702	99.8689	99.8574	99.8769	99.8617	99.8714	99.8535	99.8389	99.8559	99.8727	99.8677	99.8643	99.8684	99.8672	99.8637	99.8615	99.8584	99.8691	99.8728	99.8642	99.8288	99.8657	99.8474	99.8677	99.8719	99.8294	99.8719	99.8598	99.8414	99.8693	99.8322	99.8461	99.8386	99.8372	99.8746	99.8212	99.8284	99.7067	99.7895	99.747	99.759
K66.1991.ZAF.H	99.9619	99.9689	99.9568	99.9812	99.9779	99.9867	99.9497	99.9622	99.9793	99.9677	99.9892	99.9854	99.951	99.9691	99.9724	99.9682	99.9831	99.9805	99.967	99.9716	99.983	99.9708	99.9787	99.9693	99.9626	99.9866	99.9768	99.967	99.9633	99.978	99.96	99.9832	99.9551	99.9601	99.9688	99.9707	99.9474	99.9714	99.9319	99.9156	99.9357	99.9612	99.9707	99.9465	99.9455	99.7955	99.8559	99.8516	99.8147
K68.1991.ZAF.H	99.9116	99.914	99.9105	99.9373	99.9271	99.9361	99.9172	99.9282	99.9276	99.9335	99.9218	99.9416	99.9315	99.9149	99.9243	99.9271	99.9268	99.9235	99.923	99.9357	99.9401	99.9283	99.9442	99.9106	99.9296	99.9383	99.9402	99.9117	99.9127	99.9188	99.9123	99.9375	99.9335	99.9097	99.9265	99.9236	99.917	99.9242	99.897	99.8955	99.9116	99.9249	99.9196	99.9079	99.9034	99.7641	99.8301	99.8079	99.7894
SAMN07658647.N.GBR.H	99.9678	99.971	99.9685	99.9673	99.9664	99.9713	99.967	99.9678	99.969	99.9709	99.9627	99.9686	99.9609	99.9661	99.9734	99.9651	99.9643	99.9712	99.9551	99.973	99.9674	99.9668	99.9668	99.9658	99.9713	99.974	99.9692	99.9672	99.9642	99.9681	99.9642	99.9696	99.9675	99.9659	99.9718	99.9669	99.9625	99.9653	99.9657	99.9641	99.964	99.9607	99.9669	99.9687	99.9398	99.809	99.8803	99.8557	99.8435
K156.1991.GBR.H	99.982	99.9808	99.9746	99.9848	99.9799	99.9877	99.9848	99.9851	99.9825	99.9772	99.9713	99.9871	99.9749	99.9709	99.9858	99.9786	99.982	99.9782	99.973	99.9781	99.9836	99.9725	99.9813	99.9716	99.9835	99.9748	99.9795	99.9691	99.9628	99.9837	99.9773	99.9735	99.9786	99.9808	99.9755	99.976	99.9802	99.9688	99.975	99.9775	99.9778	99.9797	99.9667	99.9853	99.9809	99.798	99.9074	99.8444	99.8441
SAMN07660076.N.GBR.H	99.9728	99.971	99.9729	99.9545	99.9592	99.961	99.9607	99.9562	99.9518	99.9617	99.9723	99.9561	99.9501	99.964	99.964	99.9596	99.9712	99.9666	99.9709	99.9596	99.9616	99.9576	99.966	99.9662	99.9761	99.9618	99.9574	99.9593	99.9658	99.9683	99.9614	99.9597	99.9581	99.9608	99.9594	99.9697	99.9623	99.9594	99.9755	99.9528	99.9598	99.9692	99.9636	99.9646	99.9622	99.7806	99.879	99.8642	99.8255
SAMN08399459.2011.BRA.H	99.9559	99.9562	99.9608	99.9566	99.9669	99.9513	99.965	99.9638	99.9536	99.9645	99.9573	99.9687	99.9195	99.9469	99.9549	99.947	99.9548	99.9555	99.9488	99.9645	99.9527	99.9674	99.969	99.9488	99.9552	99.9661	99.9688	99.9693	99.9508	99.9472	99.9668	99.9632	99.9711	99.9518	99.9614	99.9538	99.9661	99.9514	99.962	99.9559	99.9652	99.9688	99.9514	99.9541	99.967	99.8059	99.8923	99.8851	99.8384
SAMN08399508.2011.BRA.H	99.9459	99.9526	99.9499	99.9514	99.9617	99.9539	99.9645	99.9665	99.9487	99.9705	99.9549	99.9618	99.9166	99.9522	99.95	99.951	99.9533	99.9515	99.9534	99.967	99.9527	99.9617	99.9625	99.9501	99.952	99.9627	99.9635	99.964	99.9492	99.9507	99.9651	99.9583	99.9632	99.951	99.9665	99.9491	99.9641	99.9531	99.9604	99.9643	99.962	99.9656	99.9502	99.9499	99.9633	99.8192	99.9033	99.8585	99.8303
ATCC-12478.1955.USA.H	99.9311	99.9254	99.9111	99.9273	99.9302	99.9238	99.9218	99.9197	99.9287	99.9311	99.927	99.9251	99.9223	99.9267	99.93	99.9264	99.9295	99.9065	99.9184	99.9194	99.9254	99.9212	99.9164	99.9194	99.9285	99.9255	99.9159	99.9255	99.8967	99.9063	99.9226	99.9269	99.9346	99.9224	99.9245	99.9382	99.8962	99.9283	99.9012	99.8994	99.9019	99.9284	99.9241	99.9152	99.9108	99.7513	99.8675	99.8374	99.8242
SAMN06339044.1968.DEU.H	99.8591	99.853	99.8686	99.8832	99.8818	99.8712	99.8645	99.8888	99.8832	99.8771	99.8812	99.8826	99.8674	99.8703	99.8651	99.8843	99.8702	99.8476	99.8638	99.857	99.8747	99.8551	99.853	99.8388	99.8648	99.8721	99.8747	99.864	99.866	99.8756	99.8854	99.8565	99.8838	99.8783	99.8752	99.889	99.8755	99.892	99.8663	99.8556	99.8839	99.8737	99.8617	99.8705	99.8594	99.766	99.8469	99.8299	99.8019
SAMN07660025.N.GBR.H	99.9815	99.9827	99.9811	99.9814	99.9812	99.9821	99.9784	99.9795	99.9802	99.986	99.9764	99.98	99.9672	99.9779	99.9824	99.9803	99.9797	99.9799	99.9859	99.9804	99.9793	99.982	99.9847	99.9861	99.9825	99.9825	99.9801	99.9782	99.9797	99.9853	99.9813	99.9764	99.9767	99.9779	99.9813	99.9844	99.9786	99.9762	99.9805	99.9805	99.9778	99.9826	99.9768	99.9821	99.9812	99.798	99.9071	99.8525	99.8316
SAMN07658406.N.GBR.H	99.7464	99.7617	99.7552	99.7611	99.7445	99.7464	99.7454	99.7605	99.75	99.7559	99.8582	99.7659	99.7539	99.7511	99.7476	99.7436	99.7577	99.7552	99.7502	99.7539	99.7582	99.7327	99.7539	99.7545	99.7516	99.7481	99.7555	99.7496	99.7659	99.7567	99.7529	99.7482	99.7533	99.7489	99.7529	99.7615	99.7557	99.7465	99.6577	99.7583	99.748	99.751	99.7606	99.7458	99.753	99.7299	99.7465	99.738	99.75
M_kan-15117127.2015.AUS.H	99.955	99.9503	99.9405	99.9602	99.9787	99.9608	99.9569	99.9706	99.9651	99.9714	99.9721	99.9809	99.945	99.9545	99.9488	99.9513	99.9461	99.9663	99.9416	99.9497	99.9415	99.9335	99.9616	99.9319	99.9594	99.9799	99.9602	99.9755	99.9349	99.9659	99.9657	99.9566	99.9682	99.9521	99.9799	99.9603	99.9573	99.9718	99.9579	99.9354	99.9519	99.9565	99.9647	99.949	99.9441	99.7902	99.902	99.8506	99.8359
SAMN08407869.2011.BRA.H	99.6167	99.6145	99.614	99.618	99.6284	99.6172	99.6246	99.6307	99.6153	99.6331	99.623	99.6288	99.626	99.6209	99.6154	99.6187	99.614	99.6102	99.6171	99.6347	99.6177	99.6248	99.6382	99.6104	99.6225	99.6257	99.6301	99.6182	99.6089	99.6193	99.6257	99.631	99.6329	99.6314	99.6254	99.6154	99.6221	99.6153	99.6274	99.6269	99.6317	99.6427	99.6162	99.6237	99.6194	99.4778	99.5534	99.5273	99.4875
SAMN08407906.2011.BRA.H	99.6301	99.6291	99.6306	99.6308	99.6232	99.6238	99.6283	99.6336	99.6237	99.6259	99.6241	99.6269	99.6285	99.6282	99.6269	99.6241	99.6294	99.6328	99.6264	99.6268	99.6247	99.6192	99.631	99.6295	99.6319	99.6288	99.6254	99.6199	99.6166	99.6303	99.626	99.619	99.6352	99.6268	99.6115	99.629	99.6234	99.6295	99.6108	99.6203	99.6157	99.6326	99.6164	99.6316	99.6249	99.4368	99.5441	99.528	99.503
SAMN08407800.2011.BRA.H	99.6027	99.5998	99.6126	99.6063	99.6009	99.5996	99.6053	99.6175	99.5927	99.6081	99.5976	99.5986	99.605	99.6032	99.5957	99.5998	99.5975	99.6021	99.599	99.6076	99.5947	99.6074	99.6004	99.5967	99.6065	99.6048	99.5937	99.5841	99.5856	99.6143	99.6149	99.6031	99.6028	99.6122	99.6004	99.6045	99.6101	99.5908	99.6005	99.6104	99.6123	99.6202	99.6003	99.6031	99.6043	99.4295	99.5665	99.5174	99.4818
SAMN08407563.2009.BRA.H	99.5766	99.5936	99.5736	99.5933	99.5799	99.5834	99.5596	99.5856	99.5846	99.5762	99.5791	99.5667	99.5667	99.5782	99.5849	99.5604	99.5877	99.5749	99.5786	99.5874	99.576	99.5758	99.5762	99.5721	99.5813	99.5912	99.577	99.5663	99.5716	99.565	99.5874	99.5717	99.617	99.565	99.5792	99.5743	99.5649	99.5591	99.5603	99.578	99.5713	99.5739	99.5586	99.5693	99.5643	99.3956	99.5049	99.4851	99.4583
SAMN08399526.2007.BRA.H	99.5831	99.5982	99.59	99.6122	99.6119	99.5945	99.5686	99.608	99.5905	99.6025	99.6076	99.5839	99.5944	99.602	99.5899	99.5871	99.5963	99.5877	99.5974	99.5923	99.5863	99.5898	99.5881	99.5929	99.613	99.6126	99.597	99.5911	99.597	99.5988	99.6062	99.5845	99.6298	99.5869	99.6003	99.598	99.5924	99.5768	99.5875	99.6069	99.606	99.5883	99.5982	99.5744	99.5963	99.4453	99.5367	99.4785	99.4642
SAMN08395135.2009.BRA.H	99.5794	99.59	99.5904	99.5938	99.5822	99.5747	99.5826	99.5984	99.5875	99.5995	99.6065	99.5799	99.5932	99.5927	99.5575	99.5892	99.6098	99.5793	99.5915	99.5849	99.6045	99.5846	99.5802	99.5884	99.5874	99.5693	99.5902	99.5747	99.5693	99.5916	99.5929	99.5753	99.6044	99.5775	99.5735	99.5886	99.5884	99.5906	99.5743	99.5804	99.5997	99.578	99.5899	99.5615	99.5853	99.4087	99.5315	99.4703	99.4609
sz_1_A73.N.CHN.H	99.5245	99.5396	99.51	99.5555	99.5622	99.5322	99.4622	99.5449	99.5552	99.577	99.5774	99.5539	99.5242	99.5364	99.5155	99.4992	99.5661	99.559	99.5569	99.55	99.5433	99.5556	99.5529	99.5573	99.5449	99.5705	99.583	99.5382	99.5186	99.546	99.5333	99.5331	99.5282	99.5084	99.5509	99.5645	99.5441	99.5412	99.5625	99.5085	99.4872	99.5549	99.5615	99.4885	99.5139	99.5407	99.5903	99.5733	99.5922
SAMN07659421.N.GBR.H	99.5789	99.5875	99.5788	99.5832	99.5877	99.5805	99.5809	99.6008	99.575	99.5915	99.5803	99.5954	99.5865	99.5976	99.5817	99.5628	99.5928	99.5849	99.5903	99.5877	99.5897	99.5965	99.5829	99.5785	99.5886	99.5955	99.5875	99.5813	99.5863	99.5884	99.5836	99.5768	99.5914	99.5738	99.5837	99.5832	99.5877	99.5879	99.5878	99.5927	99.5863	99.5786	99.5716	99.5758	99.5842	99.4731	99.5726	99.5307	99.4776
K29.1990.AUS.H	99.9226	99.9211	99.9181	99.919	99.925	99.9213	99.9165	99.9249	99.919	99.9261	99.9223	99.9199	99.9231	99.9245	99.9278	99.9131	99.9207	99.9211	99.9178	99.9247	99.9161	99.9187	99.9174	99.9191	99.9201	99.9208	99.9218	99.9259	99.8907	99.9167	99.921	99.9208	99.9229	99.9201	99.9256	99.9177	99.9193	99.9185	99.9151	99.906	99.9203	99.9255	99.9193	99.919	99.909	99.7538	99.8512	99.8028	99.7734
K27.1990.AUS.H	99.8995	99.8965	99.8858	99.9064	99.9165	99.9164	99.877	99.9077	99.9091	99.9224	99.9082	99.9248	99.8777	99.924	99.9073	99.9106	99.9069	99.9052	99.9018	99.8917	99.9105	99.892	99.9001	99.8949	99.9108	99.9158	99.9206	99.9085	99.8836	99.8974	99.9063	99.8873	99.8833	99.9019	99.9237	99.9085	99.8979	99.9106	99.8657	99.865	99.8742	99.8952	99.9185	99.8646	99.8654	99.7051	99.8289	99.8007	99.76
sz_22026.N.CHN.H	99.8166	99.8403	99.8155	99.8543	99.8486	99.8615	99.7887	99.8405	99.8722	99.8819	99.8734	99.8661	99.8261	99.8729	99.8109	99.8248	99.8828	99.8566	99.8609	99.8685	99.8663	99.853	99.8505	99.8629	99.8362	99.8728	99.8661	99.8548	99.8329	99.855	99.8299	99.8508	99.8256	99.818	99.8523	99.8335	99.834	99.8631	99.8353	99.8202	99.8147	99.8224	99.8561	99.8209	99.8114	99.7909	99.8576	99.8489	99.8425
K24.1990.AUS.H	99.9735	99.9687	99.9796	99.9873	99.9718	99.9732	99.9786	99.9874	99.9833	99.9784	99.9884	99.9901	99.9663	99.9788	99.986	99.9855	99.9865	99.9735	99.9654	99.9842	99.9888	99.973	99.9727	99.9756	99.9825	99.9868	99.9713	99.9744	99.9883	99.9715	99.9758	99.9832	99.9703	99.9739	99.9776	99.9842	99.9722	99.9716	99.8947	99.9793	99.9784	99.9732	99.9773	99.9687	99.9636	99.8036	99.8885	99.8435	99.8325
K23.1990.AUS.H	99.9862	99.9831	99.9803	99.9874	99.9839	99.9863	99.9769	99.987	99.9822	99.9865	99.9884	99.9846	99.9734	99.9855	99.987	99.9822	99.9824	99.9843	99.982	99.9866	99.9828	99.9798	99.9841	99.9806	99.9824	99.9844	99.9863	99.9851	99.9814	99.9764	99.9886	99.9841	99.9827	99.9816	99.98	99.9879	99.979	99.9863	99.9712	99.9716	99.9773	99.9861	99.9851	99.9768	99.9725	99.8033	99.9118	99.8583	99.817
K22.1990.AUS.H	99.9727	99.9704	99.9731	99.9809	99.9631	99.9623	99.9344	99.9844	99.9833	99.965	99.9588	99.9825	99.9272	99.9762	99.9887	99.9841	99.9728	99.9572	99.9384	99.956	99.9704	99.9414	99.9602	99.9457	99.9715	99.985	99.9593	99.9724	99.983	99.9665	99.9775	99.9555	99.9388	99.9591	99.9595	99.9771	99.964	99.9786	99.8877	99.948	99.9377	99.9704	99.9559	99.9402	99.947	99.7758	99.8833	99.8324	99.8339
Mkan_4928.2007.CAN.H	99.2517	99.2757	99.2679	99.2916	99.2967	99.2675	99.2331	99.2675	99.2961	99.2822	99.3233	99.2696	99.3192	99.2853	99.2748	99.2778	99.3001	99.2918	99.2654	99.2907	99.2921	99.2415	99.3207	99.2631	99.2668	99.3084	99.3006	99.2752	99.249	99.2754	99.2643	99.3118	99.2637	99.2514	99.2549	99.2882	99.2359	99.2992	99.2676	99.2297	99.2495	99.2818	99.305	99.2754	99.2246	99.1577	99.26	99.2522	99.2077
Mkan_1700.2008.CAN.H	99.4426	99.438	99.4215	99.432	99.4307	99.4448	99.4446	99.4486	99.4235	99.4531	99.4526	99.4568	99.4532	99.4439	99.4492	99.4021	99.4207	99.4671	99.4556	99.4538	99.4351	99.441	99.4584	99.4302	99.4689	99.4729	99.4452	99.4405	99.4147	99.421	99.4403	99.4365	99.444	99.4341	99.461	99.4588	99.4399	99.444	99.4452	99.409	99.4294	99.4527	99.4645	99.4278	99.4043	99.3058	99.438	99.4202	99.3542
Mkan_3041.2008.CAN.H	99.5576	99.5686	99.5693	99.5579	99.544	99.529	99.5599	99.5767	99.5408	99.5618	99.5972	99.5878	99.5911	99.5783	99.5799	99.5412	99.553	99.5834	99.5649	99.5654	99.5762	99.5468	99.5934	99.5326	99.582	99.5943	99.575	99.5646	99.5585	99.5206	99.5522	99.5782	99.5717	99.5807	99.5753	99.5866	99.5609	99.566	99.5353	99.5509	99.5445	99.5693	99.5963	99.5651	99.5522	99.4117	99.568	99.5091	99.4583
Mkan_2249.2009.CAN.H	99.5672	99.5567	99.5638	99.5597	99.5491	99.5736	99.5758	99.5722	99.5689	99.584	99.5725	99.5945	99.5852	99.576	99.5685	99.5385	99.5735	99.5797	99.5803	99.5852	99.5707	99.5575	99.5789	99.5507	99.5912	99.5822	99.5535	99.5686	99.5392	99.5426	99.5699	99.567	99.5674	99.5676	99.5855	99.5584	99.5599	99.5686	99.5746	99.5577	99.5878	99.5823	99.5944	99.5769	99.5494	99.419	99.5654	99.5113	99.4615
Mkan_4863.2007.CAN.H	99.5516	99.5506	99.5526	99.5441	99.538	99.5625	99.5457	99.5703	99.5777	99.5565	99.5896	99.5912	99.5815	99.5728	99.5762	99.534	99.5731	99.5695	99.5619	99.5591	99.5805	99.5619	99.5734	99.5506	99.5721	99.6022	99.5625	99.5702	99.5399	99.5425	99.5642	99.5635	99.5604	99.5672	99.5882	99.5723	99.551	99.5796	99.5522	99.5393	99.5622	99.5736	99.5826	99.5644	99.5465	99.4169	99.5576	99.5156	99.4577
Mkan_2035.2009.CAN.H	99.4073	99.4062	99.3822	99.3808	99.3743	99.3835	99.4072	99.3964	99.4057	99.4168	99.4356	99.4214	99.4324	99.4227	99.4125	99.3743	99.4018	99.4324	99.3999	99.4103	99.3976	99.3807	99.4278	99.3844	99.4276	99.4314	99.3982	99.393	99.3827	99.3863	99.3896	99.4081	99.4172	99.407	99.4137	99.4359	99.3765	99.4153	99.3947	99.3736	99.4162	99.4019	99.4295	99.393	99.3755	99.2569	99.3953	99.3533	99.3138
K202.1992.USA.H	99.2114	99.2063	99.2159	99.2078	99.2355	99.2144	99.2343	99.2433	99.2088	99.2267	99.2044	99.2518	99.222	99.2277	99.2181	99.2358	99.2173	99.2045	99.1919	99.2452	99.2299	99.2013	99.2224	99.1945	99.2022	99.2285	99.2089	99.238	99.2055	99.2136	99.2395	99.2295	99.2587	99.2119	99.2263	99.2234	99.2135	99.2292	99.2009	99.2309	99.2052	99.2043	99.2451	99.2325	99.1704	99.0404	99.1447	99.0951	99.0479
Mkan_3442.2008.CAN.H	99.3181	99.3054	99.3367	99.3258	99.3148	99.3031	99.3145	99.3181	99.3242	99.3152	99.3013	99.3583	99.3302	99.3061	99.3442	99.3174	99.3434	99.3232	99.3268	99.3118	99.3293	99.3138	99.3453	99.3219	99.3504	99.3496	99.3119	99.3164	99.3118	99.2977	99.2915	99.3212	99.3416	99.3225	99.3279	99.3337	99.3354	99.3224	99.3024	99.3143	99.3458	99.3417	99.343	99.3108	99.3031	99.1641	99.301	99.2707	99.1959
12-1274.2012.CHN.H	99.3983	99.4037	99.398	99.3851	99.3903	99.4226	99.3837	99.4075	99.4424	99.4162	99.4014	99.418	99.4085	99.4186	99.3907	99.4006	99.4022	99.4222	99.412	99.4188	99.4037	99.4135	99.4224	99.4106	99.4274	99.4115	99.4269	99.3974	99.3915	99.419	99.4063	99.416	99.4225	99.4243	99.384	99.4091	99.3865	99.4158	99.4035	99.4144	99.3886	99.4062	99.3704	99.4035	99.3829	99.3654	99.4355	99.4083	99.3927
Mkan_3740.2009.CAN.H	99.2175	99.2336	99.242	99.2445	99.2415	99.2753	99.2251	99.2449	99.2307	99.2354	99.1639	99.2503	99.224	99.2329	99.2734	99.2382	99.2252	99.2567	99.2626	99.236	99.2441	99.2456	99.2602	99.2434	99.2347	99.2532	99.2178	99.2292	99.2258	99.2555	99.2361	99.2409	99.2629	99.2277	99.2536	99.2412	99.1912	99.2736	99.2243	99.2308	99.232	99.2629	99.2139	99.2764	99.2194	99.126	99.1892	99.1521	99.1529
Mkan_1633.2008.CAN.H	99.6302	99.6145	99.6376	99.6263	99.6197	99.6189	99.615	99.6347	99.6325	99.6326	99.6226	99.6229	99.6099	99.6345	99.6357	99.6087	99.6137	99.6325	99.6323	99.6207	99.6268	99.6098	99.6469	99.6029	99.6219	99.6437	99.6416	99.6388	99.6012	99.6301	99.6279	99.6383	99.64	99.6378	99.6342	99.6248	99.591	99.6325	99.5667	99.614	99.6125	99.6185	99.6196	99.6344	99.606	99.4661	99.5515	99.5214	99.5025
Mkan_4156.2009.CAN.H	99.6086	99.6011	99.6149	99.6064	99.6165	99.6384	99.6225	99.6296	99.6371	99.6293	99.6081	99.6391	99.6213	99.6134	99.6516	99.5916	99.6287	99.6236	99.6257	99.6194	99.6175	99.6225	99.6517	99.6031	99.634	99.6288	99.597	99.6304	99.5932	99.6268	99.6168	99.603	99.6405	99.6111	99.6366	99.6228	99.6126	99.6213	99.5708	99.5902	99.6181	99.6316	99.6228	99.6298	99.5845	99.4894	99.5971	99.5598	99.5119
ccdc_S430.N.CHN.H	99.6436	99.6172	99.6402	99.6174	99.6127	99.6196	99.6477	99.6391	99.6314	99.6248	99.6181	99.6112	99.6028	99.6178	99.6395	99.625	99.6358	99.6071	99.6251	99.6113	99.6114	99.623	99.6143	99.5937	99.6358	99.6214	99.6265	99.6161	99.6108	99.6103	99.6305	99.6078	99.6337	99.6279	99.5948	99.6288	99.631	99.6286	99.6254	99.5927	99.6125	99.6285	99.6218	99.6299	99.6129	99.549	99.6149	99.577	99.5651
13-2184.2013.CHN.H	99.6009	99.5882	99.5997	99.5714	99.5688	99.5916	99.5928	99.5998	99.5814	99.5871	99.588	99.5885	99.5527	99.5748	99.5999	99.6011	99.6045	99.5851	99.5913	99.5801	99.5625	99.5904	99.5902	99.5782	99.6051	99.5944	99.583	99.5741	99.5785	99.5707	99.581	99.5784	99.5637	99.5773	99.5752	99.5952	99.6015	99.5679	99.5584	99.5729	99.5901	99.5841	99.5735	99.5799	99.5477	99.6491	99.6413	99.6019	99.6432
12-1011.2012.CHN.H	99.6268	99.6294	99.6292	99.606	99.6084	99.6229	99.6329	99.6215	99.6148	99.6189	99.6161	99.6161	99.5934	99.6015	99.6275	99.6168	99.6335	99.6216	99.6308	99.6477	99.5947	99.6055	99.6303	99.5902	99.6356	99.6148	99.619	99.6011	99.592	99.5814	99.6105	99.613	99.617	99.6173	99.5942	99.6263	99.6452	99.626	99.6282	99.5962	99.6153	99.6199	99.615	99.618	99.6018	99.5866	99.6687	99.6196	99.6279
13-1871.2013.CHN.H	99.6651	99.6594	99.6451	99.6282	99.6165	99.6413	99.6328	99.6643	99.65	99.617	99.6444	99.6381	99.6133	99.6406	99.6162	99.6383	99.6337	99.6432	99.6344	99.6519	99.6206	99.5997	99.6427	99.6346	99.6358	99.6092	99.655	99.5993	99.6469	99.6391	99.6303	99.6279	99.6496	99.6387	99.6225	99.6445	99.6378	99.6603	99.5999	99.6454	99.6338	99.6385	99.6364	99.662	99.6069	99.5323	99.6346	99.5846	99.5861
SAMN06273889.2011.USA.M	99.3988	99.3942	99.3921	99.3771	99.3899	99.3936	99.3933	99.397	99.3942	99.4051	99.4066	99.3797	99.3742	99.4	99.4075	99.3876	99.4214	99.3952	99.3918	99.3948	99.3948	99.376	99.3797	99.3871	99.4202	99.3838	99.391	99.3715	99.378	99.3877	99.3715	99.401	99.4127	99.3928	99.382	99.4004	99.3673	99.4032	99.3619	99.3797	99.3907	99.4004	99.3936	99.3868	99.3667	99.2562	99.3378	99.3161	99.3063
10-1523.2010.CHN.H	99.6144	99.6121	99.6128	99.5845	99.61	99.594	99.6086	99.6016	99.6305	99.6285	99.6079	99.607	99.5847	99.5978	99.6128	99.6065	99.6016	99.6019	99.6118	99.6105	99.6019	99.6177	99.6042	99.6102	99.6192	99.5975	99.6395	99.5914	99.6059	99.5757	99.6229	99.5915	99.595	99.6124	99.6003	99.5949	99.6233	99.6121	99.6017	99.6075	99.5873	99.6111	99.5931	99.6191	99.6075	99.6187	99.6102	99.5844	99.6161
9-373.2009.CHN.H	99.7263	99.7245	99.7272	99.7131	99.7045	99.7238	99.728	99.7229	99.7331	99.7347	99.7133	99.7125	99.7013	99.703	99.7238	99.719	99.7184	99.708	99.7109	99.7167	99.7056	99.7191	99.7271	99.7073	99.7196	99.708	99.7264	99.6924	99.7134	99.7052	99.7286	99.6971	99.709	99.7213	99.721	99.7144	99.7293	99.7135	99.6863	99.7045	99.7065	99.7121	99.709	99.7177	99.7053	99.6985	99.7063	99.6902	99.7118
13-2322.2013.CHN.H	99.8257	99.8464	99.8504	99.8289	99.8446	99.8709	99.8276	99.8655	99.8486	99.8472	99.8262	99.8472	99.8325	99.8494	99.8526	99.8545	99.8487	99.8447	99.8641	99.8368	99.839	99.8455	99.8592	99.8278	99.8599	99.8461	99.8415	99.8184	99.8461	99.8555	99.8493	99.8433	99.8513	99.8405	99.8485	99.8546	99.8372	99.8469	99.7937	99.8483	99.8352	99.8496	99.8333	99.8558	99.8019	99.8131	99.8525	99.8426	99.8295
10-1065.2010.CHN.H	99.9546	99.9537	99.9439	99.9583	99.9554	99.9526	99.9548	99.9546	99.9534	99.9582	99.9594	99.9558	99.9416	99.9546	99.9525	99.9515	99.958	99.9576	99.9571	99.9518	99.9574	99.9603	99.9582	99.9491	99.9651	99.9507	99.9493	99.9336	99.9368	99.953	99.9552	99.9548	99.9522	99.9672	99.9552	99.96	99.9556	99.9512	99.9371	99.9401	99.9515	99.9489	99.9549	99.9602	99.9442	99.8239	99.9169	99.8939	99.8535
13-1446.2013.CHN.H	99.9617	99.9528	99.9606	99.9494	99.9526	99.9579	99.9502	99.963	99.9611	99.9653	99.9593	99.9548	99.949	99.9513	99.9567	99.9437	99.964	99.9553	99.9571	99.9588	99.9511	99.933	99.9572	99.9602	99.9559	99.9538	99.9605	99.9523	99.9459	99.9539	99.9518	99.9356	99.953	99.9545	99.9508	99.958	99.9561	99.9584	99.9393	99.9468	99.9516	99.9474	99.9407	99.9604	99.9406	99.922	99.9422	99.9315	99.9358
11-55.2011.CHN.H	99.9502	99.9559	99.9594	99.9329	99.9355	99.9482	99.8916	99.9509	99.9569	99.9703	99.9315	99.9572	99.8347	99.9596	99.9566	99.9506	99.937	99.9549	99.9155	99.9296	99.9235	99.9334	99.9248	99.9404	99.9695	99.9198	99.9644	99.9444	99.9332	99.943	99.9561	99.9128	99.8738	99.9727	99.9396	99.9632	99.9618	99.9608	99.922	99.8853	99.8758	99.9519	99.939	99.9028	99.9079	99.8289	99.9136	99.9248	99.8761
13-2366.2013.CHN.H	99.9584	99.9523	99.9442	99.9458	99.9587	99.9578	99.9547	99.9573	99.9592	99.9611	99.9607	99.956	99.93	99.9557	99.9559	99.9497	99.9591	99.9507	99.9654	99.9569	99.9513	99.9558	99.9567	99.9507	99.9604	99.9503	99.9597	99.9526	99.9489	99.9468	99.952	99.9588	99.9591	99.9632	99.9518	99.961	99.9586	99.9592	99.8938	99.942	99.9515	99.9469	99.9544	99.9576	99.9468	99.8316	99.9254	99.9084	99.8583
12-757.2012.CHN.H	99.9535	99.9467	99.945	99.9357	99.95	99.942	99.9528	99.9486	99.9508	99.9506	99.9391	99.9371	99.9281	99.9384	99.9472	99.9335	99.9447	99.9428	99.9537	99.9462	99.9405	99.9431	99.9491	99.9393	99.9605	99.9374	99.9486	99.9342	99.9296	99.9399	99.9521	99.9448	99.9513	99.9502	99.9437	99.9434	99.9526	99.9394	99.9317	99.9389	99.9324	99.9446	99.9333	99.9459	99.9486	99.8277	99.9393	99.8971	99.8638
ccdc_K304.N.CHN.H	99.9258	99.9193	99.9261	99.9369	99.9314	99.9185	99.9214	99.9479	99.932	99.9249	99.9305	99.933	99.9082	99.9296	99.9217	99.9354	99.9234	99.9128	99.9323	99.9246	99.9275	99.9266	99.9406	99.933	99.9412	99.9355	99.9369	99.9268	99.9198	99.9288	99.927	99.9301	99.9314	99.9302	99.9328	99.9331	99.9261	99.9312	99.864	99.9331	99.9317	99.9384	99.9428	99.9293	99.9218	99.7955	99.8844	99.8403	99.795
SAMN06339048.2008.POL.H	99.8935	99.8716	99.87	99.874	99.8967	99.9053	99.8754	99.8938	99.8916	99.8843	99.8659	99.8935	99.8755	99.8892	99.8903	99.8872	99.8908	99.879	99.874	99.9019	99.8824	99.8891	99.8981	99.8716	99.8981	99.8871	99.8939	99.8792	99.8797	99.8834	99.8946	99.8757	99.8947	99.8976	99.8861	99.8753	99.891	99.8994	99.8893	99.8827	99.8989	99.8745	99.8867	99.8832	99.8819	99.7652	99.8494	99.8224	99.8032
SAMN06339047.2009.POL.H	99.8895	99.8775	99.8798	99.889	99.8903	99.885	99.8791	99.8828	99.8709	99.8905	99.8585	99.8829	99.8788	99.8975	99.889	99.8908	99.8838	99.8835	99.8743	99.8878	99.8797	99.8827	99.8717	99.8817	99.8829	99.8898	99.8721	99.8677	99.8679	99.8762	99.8817	99.887	99.894	99.8855	99.8855	99.8894	99.8748	99.8837	99.8759	99.8712	99.88	99.8808	99.8637	99.8834	99.8532	99.7599	99.8347	99.8127	99.7897
SAMN06339049.2009.POL.H	99.9015	99.8936	99.8973	99.8907	99.9084	99.9032	99.8872	99.9067	99.9005	99.897	99.9004	99.9001	99.8864	99.9	99.8922	99.8868	99.9118	99.892	99.8911	99.9033	99.8968	99.8849	99.8951	99.8957	99.8922	99.8964	99.893	99.8909	99.8943	99.8918	99.8895	99.9019	99.9117	99.9039	99.8911	99.9061	99.8846	99.8995	99.8707	99.8813	99.8979	99.8932	99.886	99.8868	99.8703	99.7623	99.8419	99.8258	99.7882
MK_1010001495.N.CZE.W	99.9604	99.9621	99.9578	99.9646	99.956	99.9575	99.9649	99.963	99.9538	99.9658	99.9634	99.9717	99.9504	99.9676	99.9668	99.9672	99.9632	99.9587	99.9631	99.9635	99.9661	99.9631	99.964	99.9547	99.9621	99.9554	99.9676	99.9575	99.9499	99.9472	99.9612	99.958	99.9625	99.9662	99.9591	99.9613	99.9605	99.9628	99.9591	99.9524	99.9512	99.9509	99.9587	99.957	99.9549	99.8006	99.8787	99.8696	99.818
K436.2008.AUS.H	99.9747	99.9673	99.9395	99.9712	99.9705	99.9711	99.9358	99.9706	99.9781	99.9706	99.9627	99.9621	99.9102	99.9709	99.9612	99.9596	99.9702	99.9738	99.9733	99.9658	99.9685	99.9749	99.9664	99.9729	99.9647	99.9714	99.971	99.9712	99.9575	99.9613	99.9569	99.9741	99.9398	99.9629	99.9755	99.9698	99.9651	99.9695	99.952	99.9243	99.9119	99.9739	99.9624	99.927	99.918	99.7711	99.8485	99.8309	99.8044
M_kan-15152672.2015.AUS.H	99.9721	99.9677	99.9655	99.9696	99.9681	99.9599	99.9636	99.9709	99.9631	99.9693	99.9633	99.9701	99.967	99.9612	99.9694	99.9666	99.9724	99.9638	99.9658	99.9637	99.9711	99.9614	99.9607	99.9689	99.9587	99.961	99.9603	99.9626	99.9372	99.9643	99.9569	99.9627	99.9575	99.9713	99.966	99.9681	99.9579	99.9692	99.9513	99.9521	99.9651	99.9548	99.9661	99.9569	99.9666	99.7871	99.8994	99.8769	99.8338
11-1085.2011.CHN.H	99.9534	99.9408	99.9436	99.9382	99.9414	99.9489	99.9335	99.9552	99.946	99.9366	99.9108	99.9373	99.9315	99.9241	99.9542	99.9376	99.9463	99.9411	99.9404	99.9479	99.9358	99.9247	99.9376	99.931	99.9481	99.9386	99.9465	99.9237	99.939	99.935	99.945	99.9432	99.9484	99.9568	99.9277	99.9397	99.9525	99.9357	99.9333	99.9425	99.9322	99.9455	99.9221	99.9534	99.9376	99.8496	99.9516	99.8993	99.8706
SMC1.2011.KOR.H	99.9491	99.9396	99.9452	99.9486	99.9444	99.9401	99.948	99.949	99.9523	99.9526	99.9556	99.947	99.9187	99.9471	99.9518	99.9515	99.919	99.9432	99.9191	99.9122	99.9206	99.9125	99.9185	99.9096	99.9448	99.9467	99.9478	99.9385	99.9054	99.9175	99.9385	99.9229	99.9455	99.9465	99.9287	99.9542	99.9283	99.9536	99.9153	99.9366	99.9267	99.9484	99.9435	99.927	99.92	99.7811	99.8731	99.8285	99.834
ccdc_K301.N.CHN.H	99.9313	99.9361	99.9401	99.939	99.9342	99.9347	99.9392	99.9395	99.9445	99.9384	99.9113	99.938	99.9263	99.932	99.9321	99.9437	99.9473	99.9217	99.935	99.946	99.9433	99.9292	99.9446	99.9334	99.9445	99.9399	99.9461	99.9367	99.9321	99.9253	99.9403	99.9357	99.9408	99.9418	99.928	99.94	99.924	99.9376	99.927	99.9185	99.9355	99.9381	99.949	99.9519	99.9298	99.7701	99.879	99.8465	99.8095
Mkan_1403.2008.CAN.H	99.3785	99.3589	99.3707	99.3628	99.3906	99.382	99.365	99.3707	99.3821	99.3466	99.3853	99.3561	99.3578	99.3909	99.3914	99.3875	99.3754	99.3682	99.3753	99.3711	99.367	99.332	99.3853	99.3509	99.3783	99.3478	99.3462	99.3538	99.3457	99.3474	99.3764	99.3745	99.3897	99.3844	99.3735	99.3647	99.3616	99.3686	99.3685	99.3534	99.3551	99.3649	99.3682	99.3889	99.328	99.2506	99.3524	99.2923	99.2646
K33.1990.JPN.H	99.8431	99.8552	99.8423	99.8484	99.8515	99.852	99.8465	99.8487	99.8544	99.8506	99.8471	99.8611	99.8395	99.8449	99.8467	99.8516	99.8508	99.8484	99.8453	99.8578	99.841	99.8418	99.8525	99.8393	99.853	99.853	99.8541	99.8428	99.8381	99.8562	99.8452	99.8463	99.8429	99.8471	99.8402	99.8461	99.8529	99.8499	99.8346	99.845	99.8469	99.8373	99.8336	99.8371	99.8418	99.6595	99.7714	99.728	99.714
ccdc_K268.N.CHN.H	99.8758	99.8779	99.8731	99.882	99.884	99.8722	99.8748	99.8762	99.8833	99.8719	99.8816	99.8687	99.869	99.8756	99.8771	99.8787	99.875	99.864	99.8659	99.8824	99.8815	99.8725	99.8773	99.8688	99.8818	99.8708	99.8792	99.8715	99.867	99.8542	99.873	99.8715	99.8927	99.8687	99.8785	99.889	99.8632	99.8818	99.8555	99.8574	99.8635	99.8704	99.8797	99.8873	99.8661	99.7314	99.8523	99.8034	99.7634
SAMN07658790.N.GBR.H	99.7655	99.7668	99.7606	99.7801	99.7617	99.7781	99.7687	99.7782	99.7663	99.7724	99.7932	99.7741	99.7725	99.7845	99.7668	99.7697	99.7781	99.7666	99.7645	99.7697	99.7765	99.7687	99.7634	99.7574	99.7669	99.7748	99.7735	99.7741	99.7857	99.7703	99.7814	99.7748	99.7805	99.7605	99.7749	99.7647	99.759	99.7779	99.7878	99.7848	99.7814	99.7533	99.7808	99.7576	99.7851	99.617	99.7019	99.7017	99.6446
ccdc_K238.N.CHN.H	99.7275	99.7159	99.6938	99.7148	99.6886	99.6226	99.7144	99.6764	99.7232	99.7311	99.7016	99.7285	99.6605	99.7132	99.6886	99.6766	99.6948	99.6315	99.6811	99.7083	99.6818	99.6952	99.6586	99.689	99.6801	99.7243	99.7143	99.6886	99.7067	99.6531	99.6175	99.7214	99.6772	99.6942	99.674	99.7341	99.725	99.7212	99.6636	99.6913	99.6966	99.6899	99.7211	99.729	99.5819	99.5038	99.6858	99.7022	99.5631
K191.1992.AUS.H	99.9891	99.9839	99.9897	99.9846	99.9746	99.9857	99.9882	99.9836	99.9878	99.987	99.9854	99.9847	99.987	99.9794	99.9854	99.9792	99.9827	99.9878	99.9871	99.9771	99.9852	99.9816	99.9857	99.9875	99.9896	99.9857	99.9847	99.9822	99.9717	99.9858	99.988	99.9858	99.9893	99.9849	99.9739	99.9876	99.9746	99.9822	99.9832	99.9774	99.9726	99.9864	99.9802	99.9843	99.9788	99.8224	99.9149	99.892	99.8493
K119.1991.BEL.H	99.9595	99.9669	99.9647	99.9718	99.9724	99.9728	99.924	99.9686	99.9748	99.975	99.965	99.9715	99.9082	99.9745	99.9717	99.9567	99.965	99.973	99.9617	99.957	99.9622	99.9617	99.9584	99.9584	99.9725	99.9735	99.96	99.971	99.9581	99.9696	99.9667	99.9611	99.9293	99.9729	99.9744	99.9765	99.9684	99.97	99.8917	99.9048	99.9266	99.9725	99.9712	99.9201	99.9455	99.7987	99.8774	99.8606	99.8409
K35.1990.JPN.H	99.9497	99.9641	99.9401	99.9694	99.9706	99.9702	99.9441	99.9743	99.9753	99.9715	99.9721	99.9761	99.9747	99.9747	99.9541	99.9532	99.9756	99.9714	99.9695	99.9718	99.9765	99.9708	99.9741	99.9745	99.9746	99.9704	99.9734	99.9716	99.9673	99.9719	99.9734	99.976	99.9725	99.9437	99.9737	99.9741	99.974	99.9732	99.9687	99.9672	99.9666	99.9384	99.9742	99.9287	99.9556	99.7915	99.9003	99.8598	99.8369
K101.1991.CHE.H	99.9634	99.9641	99.972	99.9561	99.9675	99.9668	99.9612	99.9867	99.9682	99.9648	99.9804	99.9836	99.9533	99.9773	99.9687	99.9772	99.979	99.9674	99.9635	99.9658	99.971	99.9623	99.9602	99.9546	99.963	99.9855	99.963	99.9662	99.9652	99.9526	99.971	99.9644	99.9676	99.9666	99.9655	99.9746	99.959	99.9605	99.9822	99.9574	99.9788	99.9718	99.9597	99.9689	99.9669	99.8034	99.9005	99.8525	99.8023
K49.1991.AUS.H	99.9542	99.9753	99.95	99.9673	99.965	99.969	99.9529	99.9733	99.966	99.9735	99.974	99.9751	99.9734	99.9727	99.9492	99.9479	99.9727	99.963	99.9722	99.965	99.9674	99.9685	99.9657	99.9696	99.9721	99.9666	99.9678	99.9636	99.9547	99.9692	99.9706	99.9697	99.9726	99.9382	99.9671	99.9725	99.9665	99.9671	99.9632	99.9649	99.9575	99.9516	99.9689	99.9383	99.9625	99.8029	99.9105	99.8827	99.8465
SAMEA4938319.2014.CHE.H	99.9336	99.9514	99.9336	99.9634	99.9629	99.9628	99.8742	99.9586	99.9566	99.9601	99.9589	99.9642	99.895	99.9594	99.9458	99.9293	99.9147	99.9576	99.9125	99.9134	99.9097	99.9071	99.9082	99.9118	99.96	99.9645	99.9605	99.9548	99.9439	99.953	99.9608	99.9085	99.8948	99.9291	99.9569	99.9541	99.9638	99.9541	99.9489	99.8981	99.8959	99.9169	99.9528	99.8769	99.9453	99.7228	99.8218	99.7959	99.8437
K50.1991.AUS.H	99.9483	99.9746	99.9514	99.9732	99.9729	99.9756	99.9554	99.9751	99.9747	99.9738	99.9741	99.9731	99.9784	99.974	99.9485	99.9545	99.9726	99.9687	99.9727	99.9698	99.9689	99.9725	99.9748	99.9716	99.9724	99.9763	99.973	99.9727	99.9677	99.9737	99.9742	99.9746	99.976	99.9382	99.9757	99.9766	99.9693	99.976	99.9698	99.9696	99.9621	99.9501	99.972	99.9364	99.9704	99.8348	99.9122	99.8734	99.8638
sz_26772.N.CHN.H	99.3179	99.4343	99.4543	99.4923	99.4425	99.3766	99.4458	99.4767	99.448	99.4642	99.484	99.4394	99.4479	99.4048	99.432	99.4201	99.4467	99.3527	99.4578	99.4607	99.4678	99.3859	99.4497	99.3904	99.4248	99.4842	99.4583	99.34	99.4777	99.4387	99.3885	99.4267	99.4516	99.4341	99.4651	99.4375	99.4227	99.4767	99.427	99.4976	99.4458	99.4701	99.4548	99.4103	99.3994	99.6721	99.6833	99.6907	99.6951
SAMN07660387.N.GBR.H	99.9455	99.9458	99.9383	99.9443	99.9548	99.9435	99.9541	99.959	99.9424	99.9602	99.9384	99.9547	99.942	99.9426	99.9476	99.9426	99.947	99.9399	99.9433	99.9559	99.9412	99.9544	99.9561	99.9447	99.9327	99.9508	99.9555	99.9576	99.9406	99.9455	99.9542	99.9507	99.9565	99.9419	99.9547	99.94	99.9579	99.9455	99.955	99.9526	99.9525	99.9593	99.9429	99.9451	99.9545	99.8069	99.878	99.8611	99.8235
SAMN07660034.N.GBR.H	99.9397	99.9465	99.9487	99.9701	99.9445	99.9542	99.9376	99.9622	99.9504	99.9734	99.9645	99.9679	99.9328	99.9585	99.9494	99.9428	99.9567	99.9473	99.9318	99.9423	99.957	99.9425	99.9442	99.955	99.9664	99.9767	99.9472	99.9728	99.9392	99.9617	99.9351	99.9452	99.9229	99.9283	99.9749	99.9655	99.9508	99.9706	99.942	99.919	99.9252	99.939	99.9714	99.8984	99.9185	99.7999	99.8739	99.8606	99.8609
SAMN07660132.N.GBR.H	99.9284	99.9277	99.9161	99.9294	99.9334	99.944	99.9324	99.9477	99.937	99.9382	99.9334	99.9434	99.9182	99.9448	99.9327	99.9261	99.9371	99.9345	99.9296	99.9143	99.9189	99.9258	99.9263	99.9274	99.9302	99.9438	99.9384	99.9424	99.9443	99.9344	99.9431	99.9187	99.9323	99.916	99.9277	99.9421	99.9499	99.9419	99.9543	99.9041	99.9341	99.9241	99.9321	99.9167	99.8526	99.7838	99.8742	99.8405	99.8144
SAMN07658970.N.GBR.H	99.7575	99.7714	99.7705	99.7458	99.7447	99.7581	99.744	99.7607	99.7481	99.7773	99.7542	99.7649	99.7467	99.7597	99.7676	99.7626	99.7717	99.761	99.7647	99.7495	99.7467	99.7423	99.7541	99.755	99.7651	99.7664	99.7814	99.7537	99.7542	99.7684	99.7844	99.7608	99.7565	99.7688	99.757	99.78	99.7558	99.7529	99.6814	99.7671	99.7713	99.7515	99.7497	99.7483	99.7566	99.5877	99.6768	99.6443	99.6201
SAMN07659778.N.GBR.H	99.764	99.7636	99.7712	99.7472	99.7303	99.7313	99.7523	99.7444	99.7303	99.7594	99.7326	99.7426	99.7402	99.7455	99.7557	99.7611	99.7604	99.7378	99.7658	99.7583	99.7484	99.7433	99.7604	99.7567	99.7566	99.7441	99.7728	99.7478	99.7543	99.7564	99.756	99.7551	99.7634	99.7581	99.758	99.7535	99.7561	99.7467	99.6737	99.7515	99.7659	99.7421	99.7428	99.7495	99.7456	99.5986	99.6826	99.6591	99.6297
SAMN07660143.N.GBR.H	99.3963	99.3982	99.3968	99.3819	99.4058	99.3923	99.3897	99.3931	99.4045	99.3862	99.3885	99.3947	99.3759	99.3775	99.408	99.3817	99.3895	99.4045	99.3999	99.4055	99.3995	99.396	99.4177	99.3782	99.4083	99.4013	99.4059	99.4138	99.3789	99.3954	99.3997	99.3843	99.3945	99.3897	99.3981	99.4029	99.4095	99.4171	99.3959	99.3876	99.3924	99.4051	99.4005	99.416	99.3886	99.2238	99.3202	99.2728	99.2555
SAMN07659445.N.GBR.H	99.7759	99.7444	99.7549	99.7663	99.771	99.755	99.7515	99.7567	99.7602	99.772	99.7406	99.7701	99.7507	99.7599	99.7584	99.759	99.7521	99.7554	99.7562	99.7566	99.7519	99.7383	99.7706	99.7677	99.7792	99.754	99.7522	99.7431	99.7481	99.7586	99.7803	99.7501	99.7723	99.7531	99.7585	99.7769	99.7774	99.7735	99.7235	99.747	99.7603	99.7553	99.7528	99.7581	99.749	99.5058	99.6068	99.6044	99.5862
SAMN07660317.N.GBR.H	99.8046	99.8058	99.7972	99.8215	99.811	99.8045	99.7627	99.8026	99.7874	99.8216	99.8077	99.8171	99.7477	99.8005	99.8135	99.8036	99.7894	99.8115	99.7865	99.7944	99.7914	99.8009	99.8089	99.7874	99.816	99.8231	99.807	99.8195	99.7998	99.8065	99.8223	99.787	99.7429	99.7958	99.8208	99.8036	99.817	99.8053	99.7767	99.7421	99.7598	99.8074	99.818	99.7521	99.7926	99.6264	99.7017	99.6637	99.665
SAMN07660032.N.GBR.H	99.6793	99.6658	99.659	99.665	99.671	99.6467	99.6783	99.6676	99.6562	99.6679	99.6689	99.6676	99.6615	99.6692	99.6693	99.6671	99.6584	99.6544	99.6606	99.6649	99.6604	99.6678	99.6836	99.6736	99.6934	99.6791	99.6852	99.6671	99.6565	99.6427	99.681	99.6514	99.6767	99.6635	99.6718	99.6767	99.6843	99.6589	99.6597	99.6632	99.6741	99.6695	99.6771	99.6741	99.6599	99.426	99.5226	99.5185	99.4913
K154.1991.GBR.H	99.8689	99.8596	99.8677	99.8675	99.8577	99.8655	99.866	99.874	99.8665	99.8778	99.8706	99.8734	99.8689	99.8721	99.8649	99.867	99.8638	99.8617	99.8743	99.8652	99.875	99.8551	99.87	99.8627	99.8697	99.863	99.8655	99.8613	99.8539	99.8594	99.8682	99.8728	99.8683	99.8596	99.86	99.8615	99.8621	99.8686	99.8589	99.8625	99.8601	99.877	99.869	99.8664	99.8517	99.7089	99.7964	99.7405	99.7207
K304.1998.AUS.H	99.8703	99.8756	99.8709	99.869	99.8714	99.8675	99.806	99.8777	99.8667	99.8707	99.8628	99.8717	99.8117	99.8694	99.8669	99.8684	99.8325	99.8653	99.8492	99.8504	99.8447	99.8457	99.8386	99.8481	99.8717	99.86	99.8704	99.8632	99.8573	99.8732	99.8784	99.8471	99.8116	99.8743	99.8803	99.8724	99.8802	99.8668	99.8635	99.8053	99.8197	99.8687	99.8569	99.8174	99.8653	99.7006	99.7894	99.7524	99.7219
SAMN07659402.N.GBR.H	99.953	99.9518	99.9424	99.9513	99.9454	99.9502	99.947	99.953	99.9426	99.9522	99.9516	99.9506	99.9352	99.9534	99.9511	99.9506	99.9515	99.9475	99.9474	99.9497	99.9516	99.9509	99.9533	99.954	99.9509	99.952	99.9509	99.952	99.9366	99.9345	99.9557	99.9499	99.9558	99.9374	99.9485	99.9491	99.9488	99.9471	99.8932	99.9527	99.9488	99.9503	99.9493	99.9518	99.936	99.7885	99.8479	99.807	99.831
SAMN07658261.N.GBR.H	99.8332	99.8463	99.852	99.8428	99.8587	99.8606	99.8536	99.8697	99.8615	99.8535	99.863	99.863	99.8452	99.8446	99.8271	99.8403	99.8357	99.832	99.8477	99.8622	99.8511	99.8505	99.8481	99.8316	99.8446	99.8709	99.8522	99.845	99.8537	99.8492	99.8607	99.8408	99.8569	99.8238	99.848	99.8544	99.8479	99.8382	99.7812	99.8465	99.8558	99.8286	99.8542	99.8218	99.8271	99.7185	99.8023	99.7798	99.757
11-270.2011.CHN.H	99.7604	99.7615	99.7686	99.737	99.7421	99.7667	99.7395	99.7557	99.7519	99.7632	99.7218	99.7298	99.7276	99.7551	99.7571	99.736	99.7536	99.7637	99.7595	99.746	99.7421	99.7295	99.7646	99.7589	99.767	99.7354	99.7719	99.7443	99.7311	99.7507	99.7645	99.7265	99.7569	99.7612	99.7536	99.7516	99.7643	99.7475	99.6849	99.7441	99.7408	99.7561	99.7512	99.7625	99.7378	99.7301	99.7729	99.7554	99.7534
12-1425.2012.CHN.H	99.7012	99.7075	99.7013	99.6964	99.7151	99.716	99.7006	99.7178	99.7297	99.7089	99.6977	99.7176	99.7039	99.723	99.7173	99.7171	99.7118	99.7114	99.7219	99.7173	99.7133	99.7195	99.7182	99.7175	99.7195	99.7089	99.7188	99.6941	99.7045	99.7172	99.7033	99.7073	99.7145	99.7301	99.7162	99.7263	99.7131	99.708	99.7041	99.7064	99.7014	99.7133	99.7001	99.7285	99.6984	99.6597	99.7346	99.723	99.6928
SAMN08395248.2010.BRA.H	99.86	99.8593	99.8626	99.8528	99.8515	99.854	99.8499	99.8599	99.854	99.8709	99.8559	99.8563	99.8548	99.8525	99.8608	99.8559	99.8633	99.8538	99.8526	99.857	99.8423	99.866	99.8609	99.8554	99.8596	99.8652	99.8664	99.855	99.8507	99.8568	99.8594	99.8566	99.8542	99.8532	99.8494	99.8652	99.8558	99.8612	99.867	99.8658	99.856	99.8594	99.8571	99.8509	99.8649	99.7185	99.7985	99.7822	99.7542
ccdc_S439.N.CHN.H	99.8167	99.8229	99.816	99.8304	99.8353	99.8282	99.8408	99.8486	99.8528	99.8388	99.8596	99.8287	99.8043	99.8453	99.8318	99.8171	99.8454	99.8214	99.8322	99.8176	99.851	99.807	99.8315	99.8322	99.858	99.8279	99.8442	99.826	99.8257	99.8306	99.8523	99.8192	99.8493	99.8356	99.8318	99.8468	99.819	99.8574	99.7846	99.8282	99.8323	99.8241	99.8501	99.8426	99.8067	99.6842	99.7709	99.7404	99.7126
K420.2007.AUS.H	99.9378	99.9322	99.9162	99.9247	99.9505	99.9316	99.9257	99.9554	99.9344	99.9355	99.9245	99.9445	99.9344	99.9372	99.9329	99.9313	99.934	99.9397	99.931	99.9491	99.9429	99.9232	99.9391	99.928	99.9336	99.939	99.9262	99.9448	99.9238	99.9277	99.9443	99.9394	99.9514	99.9343	99.9456	99.9296	99.9395	99.9349	99.9234	99.908	99.9264	99.9283	99.9393	99.9303	99.9189	99.7682	99.8807	99.8553	99.8201
SAMEA4938320.2018.CHE.H	99.5785	99.5915	99.5892	99.59	99.5695	99.5884	99.616	99.5975	99.5811	99.6102	99.6059	99.5664	99.5695	99.5903	99.5791	99.5707	99.5681	99.5796	99.5918	99.5833	99.5711	99.5626	99.5931	99.5749	99.6125	99.5922	99.5937	99.5727	99.5579	99.5837	99.6051	99.607	99.5883	99.5845	99.5818	99.5883	99.6002	99.5911	99.5713	99.5824	99.581	99.6013	99.6026	99.5837	99.5601	99.3809	99.4794	99.4723	99.426
SAMN08397726.2010.BRA.H	99.6188	99.6257	99.6119	99.5986	99.5885	99.6232	99.6002	99.5951	99.6162	99.6198	99.6156	99.5987	99.5933	99.6102	99.5981	99.6005	99.6005	99.6155	99.6102	99.6241	99.5749	99.6137	99.6173	99.6058	99.6176	99.5982	99.6125	99.6034	99.5857	99.6215	99.6297	99.6055	99.5983	99.6113	99.6195	99.6094	99.6174	99.5989	99.5304	99.6109	99.6162	99.5933	99.6013	99.6306	99.5983	99.4243	99.4907	99.5012	99.4539
SAMN06339043.2010.NLD.H	99.3095	99.3209	99.3185	99.3184	99.321	99.3109	99.3387	99.3317	99.3182	99.3241	99.3487	99.3173	99.2937	99.3148	99.3166	99.3079	99.3279	99.3313	99.3306	99.3212	99.2991	99.3113	99.3164	99.3151	99.3068	99.2896	99.3057	99.3094	99.3022	99.3089	99.3227	99.3223	99.3338	99.3187	99.3068	99.3326	99.3305	99.3258	99.2775	99.2956	99.3054	99.3394	99.3228	99.3368	99.3027	99.2069	99.2934	99.2945	99.2192
13-2434.2013.CHN.H	99.8506	99.8817	99.8464	99.867	99.8793	99.8866	99.8635	99.8813	99.8977	99.8826	99.8461	99.8807	99.861	99.8622	99.8751	99.856	99.8835	99.8805	99.877	99.8706	99.8782	99.8587	99.87	99.849	99.8795	99.8713	99.8926	99.8688	99.8741	99.8821	99.8791	99.88	99.8813	99.8659	99.8692	99.8812	99.8888	99.8761	99.87	99.8663	99.8687	99.8686	99.8656	99.8625	99.8647	99.8723	99.8904	99.877	99.8768
SAMN06339042.2010.NLD.H	99.7153	99.7118	99.701	99.7711	99.7708	99.7737	99.7159	99.734	99.7477	99.7605	99.7393	99.7569	99.7544	99.7495	99.7261	99.7139	99.7489	99.749	99.7492	99.7602	99.7381	99.756	99.7548	99.7414	99.7305	99.7322	99.734	99.7403	99.7288	99.7416	99.7283	99.7636	99.7769	99.7133	99.7542	99.7215	99.7353	99.7704	99.694	99.7203	99.7323	99.73	99.7484	99.717	99.7222	99.6035	99.7035	99.6961	99.6467
SAMN07659651.N.GBR.H	99.8344	99.8454	99.8255	99.8322	99.8256	99.8285	99.8205	99.8261	99.8364	99.8313	99.8363	99.8264	99.8161	99.8363	99.832	99.8078	99.8351	99.8484	99.8432	99.8277	99.8215	99.8295	99.8298	99.8472	99.8366	99.84	99.8314	99.8313	99.8391	99.8492	99.8363	99.8297	99.8264	99.8374	99.8357	99.8384	99.8367	99.8273	99.842	99.828	99.8344	99.8254	99.8383	99.8101	99.8231	99.6763	99.756	99.7279	99.6887
SAMN07659897.N.GBR.H	99.8978	99.917	99.8985	99.9143	99.8932	99.9076	99.9069	99.9159	99.9208	99.9156	99.906	99.9017	99.8947	99.9128	99.9129	99.8994	99.9102	99.9085	99.9126	99.906	99.9107	99.9085	99.8978	99.9112	99.9144	99.9232	99.8996	99.9115	99.9086	99.9041	99.9177	99.9047	99.8953	99.9189	99.9107	99.9173	99.917	99.901	99.9052	99.9053	99.9068	99.9038	99.9159	99.8859	99.9081	99.7391	99.8259	99.7828	99.7618
SAMN07660448.N.GBR.H	99.8973	99.9068	99.8927	99.8961	99.8887	99.906	99.8877	99.906	99.9084	99.9145	99.8835	99.8861	99.8844	99.9036	99.8984	99.881	99.895	99.9078	99.9002	99.8973	99.8886	99.8989	99.9044	99.9151	99.9114	99.9024	99.9062	99.8958	99.8928	99.9106	99.9129	99.892	99.901	99.8882	99.9126	99.8889	99.9088	99.8933	99.7963	99.903	99.9102	99.8864	99.903	99.8822	99.9004	99.7554	99.8097	99.7946	99.777
K118.1991.BEL.H	99.9011	99.9244	99.8963	99.9163	99.9094	99.9099	99.9195	99.9196	99.9199	99.9157	99.9054	99.9212	99.9022	99.9111	99.9039	99.9034	99.9154	99.9172	99.9148	99.9091	99.9145	99.9039	99.9216	99.8981	99.9235	99.9107	99.9234	99.9077	99.9065	99.9104	99.9248	99.9098	99.9068	99.9111	99.9039	99.9122	99.9222	99.9107	99.9036	99.9104	99.9092	99.9023	99.8971	99.8949	99.9059	99.7603	99.855	99.7782	99.7952
K153.1991.GBR.H	99.7882	99.7715	99.7793	99.7858	99.7944	99.8008	99.7405	99.7877	99.8003	99.7914	99.7928	99.7966	99.711	99.7768	99.7985	99.7974	99.7608	99.8012	99.7803	99.7628	99.7722	99.7628	99.7802	99.773	99.7967	99.7859	99.7911	99.7831	99.771	99.7927	99.7905	99.7652	99.7422	99.7912	99.7918	99.7971	99.7856	99.7888	99.7746	99.7362	99.715	99.7952	99.784	99.7373	99.7582	99.6082	99.7008	99.6721	99.6372
ccdc_K310.N.CHN.H	99.7168	99.7219	99.7121	99.7199	99.7413	99.7237	99.7321	99.7377	99.7165	99.7382	99.7392	99.7315	99.7254	99.7212	99.7273	99.7296	99.7216	99.7195	99.7421	99.715	99.7267	99.706	99.7344	99.7239	99.7432	99.7237	99.7328	99.7231	99.7245	99.7167	99.7353	99.713	99.7338	99.732	99.7253	99.7242	99.7042	99.7373	99.7263	99.7197	99.7315	99.7206	99.7344	99.7348	99.713	99.5663	99.6805	99.6444	99.5869
10-1075.2010.CHN.H	99.7738	99.7721	99.753	99.7652	99.7556	99.7704	99.7635	99.7577	99.7748	99.763	99.7698	99.7592	99.7563	99.7597	99.7691	99.7514	99.7538	99.7598	99.7575	99.7616	99.7511	99.7421	99.7564	99.752	99.7656	99.7595	99.7645	99.7506	99.7561	99.7589	99.7692	99.7589	99.7689	99.7679	99.7386	99.7768	99.7647	99.7483	99.74	99.7566	99.753	99.7688	99.7463	99.766	99.7446	99.7209	99.7617	99.7579	99.7402
9-1851.2009.CHN.H	99.6391	99.631	99.6203	99.6343	99.6415	99.6304	99.6122	99.6421	99.6276	99.6348	99.6457	99.6344	99.6308	99.6455	99.6124	99.6446	99.6551	99.6395	99.6514	99.6384	99.6365	99.6183	99.6454	99.6397	99.641	99.6461	99.6286	99.6341	99.6481	99.625	99.6363	99.632	99.632	99.6257	99.6245	99.6464	99.6308	99.6274	99.6177	99.6314	99.6393	99.6248	99.6518	99.6256	99.6209	99.511	99.6158	99.5651	99.5318
K120.1991.BEL.H	99.8908	99.8878	99.8852	99.8783	99.8702	99.8775	99.8838	99.8775	99.8885	99.8916	99.8862	99.8794	99.8754	99.8783	99.8814	99.8829	99.8837	99.895	99.8919	99.8729	99.8789	99.8686	99.8936	99.8854	99.9067	99.8865	99.8908	99.8885	99.8697	99.8814	99.8954	99.9007	99.8748	99.8875	99.8696	99.8803	99.8821	99.8689	99.8677	99.8722	99.8772	99.8961	99.876	99.8729	99.8755	99.6892	99.7915	99.7378	99.7118
10-2290.2010.CHN.H	99.6274	99.6255	99.6261	99.6307	99.6285	99.6406	99.6324	99.6524	99.6627	99.6472	99.6504	99.6533	99.641	99.6321	99.6411	99.6323	99.6607	99.6247	99.6637	99.6515	99.6446	99.6252	99.6475	99.6583	99.6604	99.6472	99.6657	99.6382	99.6397	99.6378	99.6344	99.6536	99.6389	99.621	99.6073	99.6446	99.6586	99.6317	99.624	99.6317	99.6373	99.6423	99.6443	99.622	99.5754	99.6654	99.6863	99.6681	99.6847
12-938.2012.CHN.H	99.6335	99.638	99.6269	99.6464	99.6347	99.6482	99.6203	99.6623	99.6446	99.6566	99.6483	99.6495	99.6334	99.6356	99.6298	99.64	99.6624	99.6508	99.6456	99.6592	99.6585	99.6418	99.6473	99.6614	99.6633	99.6511	99.656	99.6456	99.6387	99.6521	99.6552	99.6542	99.6298	99.6412	99.6066	99.6506	99.6485	99.6323	99.5792	99.6452	99.6166	99.6331	99.655	99.6504	99.6021	99.6369	99.6801	99.6537	99.6655
ccdc_S562.N.CHN.H	99.8371	99.8299	99.8324	99.8422	99.8501	99.8288	99.8408	99.8493	99.8422	99.8387	99.8487	99.8338	99.8273	99.8398	99.8449	99.8415	99.844	99.8191	99.8385	99.8492	99.844	99.8301	99.85	99.8335	99.8539	99.8392	99.8336	99.836	99.836	99.8223	99.84	99.8308	99.8548	99.841	99.8452	99.8483	99.8314	99.8451	99.8242	99.8303	99.8394	99.8399	99.8529	99.8484	99.8243	99.688	99.793	99.7436	99.7259
SAMN07660118.N.GBR.H	99.7152	99.741	99.7301	99.7293	99.7173	99.7268	99.7241	99.7515	99.7479	99.7338	99.7516	99.7415	99.6983	99.752	99.7339	99.7626	99.7403	99.726	99.7453	99.7048	99.7299	99.7476	99.7546	99.7371	99.7407	99.7506	99.7582	99.7207	99.7259	99.7466	99.7067	99.7258	99.7413	99.7474	99.7429	99.7163	99.7326	99.7283	99.6761	99.7373	99.7368	99.7358	99.7525	99.7289	99.7003	99.5348	99.6029	99.6111	99.5792
ccdc_K260.N.CHN.H	99.8787	99.8902	99.8849	99.896	99.8875	99.8807	99.878	99.9005	99.9055	99.8921	99.897	99.8845	99.8796	99.8953	99.8719	99.8797	99.8959	99.8877	99.8925	99.8896	99.8929	99.8766	99.908	99.8899	99.9026	99.8902	99.8945	99.882	99.8849	99.8816	99.9075	99.886	99.8924	99.8842	99.8711	99.9034	99.8879	99.8894	99.8835	99.891	99.8827	99.8918	99.9005	99.8732	99.8732	99.7374	99.8272	99.8022	99.7733
11-961.2011.CHN.H	99.81	99.8069	99.7829	99.7926	99.8048	99.811	99.7968	99.8212	99.8152	99.8057	99.7879	99.8165	99.794	99.8022	99.8128	99.808	99.8053	99.8046	99.8158	99.7962	99.7958	99.8018	99.8195	99.8133	99.8153	99.7943	99.8134	99.791	99.8006	99.8023	99.8123	99.7838	99.8144	99.8088	99.8036	99.8205	99.8115	99.8031	99.7836	99.7959	99.7882	99.7962	99.7877	99.8094	99.7765	99.7	99.7883	99.7453	99.7091
10-115.2010.CHN.H	99.7978	99.772	99.7965	99.7906	99.8052	99.8018	99.7946	99.8069	99.8067	99.784	99.7971	99.7961	99.7757	99.7645	99.804	99.799	99.8032	99.7971	99.8006	99.8104	99.7881	99.7676	99.8131	99.797	99.8192	99.7937	99.7952	99.7713	99.768	99.801	99.7949	99.7869	99.8034	99.8022	99.7683	99.802	99.7775	99.7848	99.7667	99.7878	99.7691	99.7992	99.7659	99.801	99.7775	99.8014	99.7867	99.7769	99.7817
12-908.2012.CHN.H	99.8038	99.7956	99.7853	99.7909	99.7978	99.8065	99.785	99.8214	99.8092	99.7842	99.7878	99.8045	99.7779	99.7857	99.8078	99.798	99.8059	99.797	99.7959	99.8064	99.797	99.7811	99.8018	99.7909	99.8067	99.7946	99.8014	99.7756	99.7816	99.8021	99.8041	99.7792	99.8061	99.8062	99.7931	99.815	99.7962	99.7874	99.7726	99.7994	99.7781	99.8025	99.7744	99.8147	99.7752	99.738	99.8106	99.7722	99.7324
12-1384.2012.CHN.H	99.8126	99.8117	99.8132	99.8027	99.803	99.8097	99.8044	99.8209	99.8237	99.8126	99.8123	99.8029	99.7901	99.8045	99.8102	99.8126	99.8136	99.8083	99.8094	99.8101	99.7962	99.7959	99.8087	99.8173	99.8182	99.8067	99.8121	99.7987	99.8022	99.8013	99.8076	99.8033	99.8014	99.8035	99.8048	99.8208	99.8025	99.8124	99.7923	99.8036	99.7971	99.8145	99.8002	99.812	99.793	99.775	99.8124	99.7818	99.7921
10-1201.2010.CHN.H	99.8096	99.7929	99.7978	99.7984	99.8122	99.8085	99.7957	99.8194	99.8147	99.807	99.7996	99.7973	99.7882	99.7963	99.8137	99.815	99.8172	99.807	99.8175	99.8117	99.8059	99.8006	99.8097	99.813	99.8231	99.8131	99.8051	99.7921	99.7928	99.7993	99.7978	99.8008	99.8139	99.8163	99.7984	99.8204	99.7945	99.8069	99.7797	99.7928	99.7911	99.8038	99.7974	99.8099	99.7887	99.8126	99.8261	99.7935	99.8108
13-1448.2013.CHN.H	99.8068	99.7961	99.792	99.7889	99.8007	99.821	99.794	99.829	99.8146	99.791	99.7935	99.807	99.7808	99.7785	99.816	99.8054	99.8017	99.8044	99.7993	99.8098	99.8027	99.7809	99.8032	99.7982	99.8175	99.7975	99.8039	99.7829	99.7956	99.8038	99.7981	99.784	99.8158	99.8044	99.8021	99.8172	99.7985	99.7773	99.7783	99.7949	99.7908	99.806	99.7811	99.8049	99.779	99.7103	99.8008	99.7551	99.7117
12-500.2012.CHN.H	99.7919	99.7858	99.7797	99.7925	99.7866	99.785	99.792	99.7887	99.8066	99.7978	99.793	99.7898	99.7791	99.7954	99.7834	99.789	99.797	99.7832	99.7953	99.7838	99.7941	99.7851	99.7888	99.7867	99.8011	99.7914	99.7927	99.7754	99.7903	99.7808	99.796	99.7898	99.7818	99.7941	99.7932	99.7913	99.8038	99.7848	99.7717	99.7762	99.7818	99.7942	99.781	99.7866	99.7871	99.695	99.7795	99.7572	99.7042
12-1075.2012.CHN.H	99.6511	99.6425	99.6555	99.6394	99.6555	99.6659	99.6499	99.6825	99.6695	99.6508	99.6525	99.6583	99.6332	99.6414	99.6673	99.6684	99.6573	99.6569	99.6734	99.6645	99.6605	99.6436	99.6618	99.6713	99.6795	99.6603	99.6717	99.6507	99.6359	99.6609	99.653	99.6606	99.6708	99.6643	99.6616	99.6543	99.632	99.6413	99.608	99.6547	99.6365	99.6806	99.6335	99.6648	99.6387	99.6857	99.6831	99.655	99.6799
9-1035.2009.CHN.H	99.4903	99.5179	99.5148	99.5107	99.5004	99.5071	99.4781	99.4932	99.5109	99.5129	99.5084	99.4893	99.493	99.5156	99.4835	99.4784	99.5	99.4885	99.5246	99.4989	99.4858	99.503	99.5063	99.4908	99.4959	99.4892	99.5189	99.4896	99.49	99.4818	99.518	99.5027	99.4897	99.5219	99.4727	99.5185	99.4924	99.4828	99.4937	99.4788	99.474	99.4812	99.5022	99.5058	99.4775	99.3444	99.4539	99.4288	99.3518
12-1078.2012.CHN.H	99.7529	99.756	99.7446	99.7426	99.7363	99.7586	99.7252	99.748	99.7621	99.7519	99.7593	99.7387	99.6876	99.7215	99.757	99.7371	99.7309	99.7618	99.7296	99.7332	99.7268	99.7112	99.7288	99.7283	99.7575	99.7592	99.7509	99.7371	99.7452	99.733	99.7554	99.7113	99.7471	99.741	99.7471	99.7665	99.7674	99.7415	99.7648	99.752	99.7285	99.7399	99.7433	99.7372	99.7118	99.7565	99.7445	99.7472	99.7638
ccdc_K230.N.CHN.H	99.8118	99.8149	99.7969	99.8241	99.8203	99.806	99.8109	99.8224	99.8256	99.8119	99.8284	99.8045	99.7955	99.8281	99.7959	99.802	99.8194	99.8102	99.8196	99.8096	99.8218	99.8105	99.8342	99.7972	99.8361	99.8118	99.8083	99.8144	99.8062	99.7942	99.8195	99.8032	99.8254	99.8084	99.8046	99.8195	99.8037	99.8102	99.8045	99.8102	99.8066	99.8068	99.8207	99.8076	99.7959	99.6802	99.7531	99.7384	99.6919
SAMN06339040.2010.NLD.H	99.4139	99.4373	99.4179	99.4252	99.4121	99.4225	99.4403	99.4461	99.4212	99.4276	99.4415	99.4326	99.4169	99.4256	99.4282	99.4143	99.4262	99.4291	99.4182	99.4059	99.4165	99.4239	99.4266	99.4232	99.4206	99.3903	99.4297	99.4318	99.4099	99.4153	99.4422	99.431	99.4238	99.4105	99.4198	99.4348	99.4282	99.4151	99.4209	99.4102	99.4265	99.4129	99.4192	99.4076	99.4146	99.299	99.3528	99.345	99.3115
SAMEA4938318.2011.CHE.H	99.4602	99.4634	99.4565	99.4737	99.4714	99.4769	99.4387	99.4461	99.4533	99.4981	99.4856	99.4832	99.4881	99.4909	99.4379	99.4583	99.4807	99.482	99.4948	99.4973	99.4709	99.4896	99.4869	99.4884	99.4546	99.4733	99.4994	99.4738	99.4457	99.4706	99.4631	99.4915	99.4531	99.4616	99.4685	99.4521	99.4539	99.4584	99.4259	99.4464	99.4559	99.4553	99.4754	99.4402	99.4564	99.3243	99.4163	99.3788	99.369
SAMN07658838.N.GBR.H	99.4952	99.4726	99.4875	99.4604	99.5015	99.478	99.4727	99.4801	99.4746	99.5134	99.4993	99.4995	99.4937	99.4798	99.5054	99.4935	99.4845	99.4847	99.4768	99.5008	99.4861	99.4567	99.4707	99.4781	99.4969	99.5006	99.4866	99.482	99.4912	99.5077	99.4954	99.4977	99.4905	99.4995	99.4798	99.5058	99.4936	99.5069	99.4956	99.475	99.4872	99.5052	99.4738	99.4858	99.4716	99.3021	99.4052	99.3468	99.3436
K155.1991.GBR.H	99.798	99.797	99.7967	99.7896	99.788	99.7933	99.7433	99.7984	99.8001	99.7956	99.7777	99.7854	99.7304	99.7852	99.7957	99.7902	99.7795	99.7955	99.7753	99.7768	99.7743	99.7712	99.7761	99.7582	99.8074	99.7817	99.7951	99.7858	99.7754	99.8029	99.7811	99.7814	99.7415	99.8008	99.7786	99.7812	99.7805	99.7756	99.7771	99.7241	99.7364	99.8057	99.786	99.7471	99.7695	99.6023	99.6752	99.6698	99.6345
11-2254.2011.CHN.H	99.8148	99.8132	99.8186	99.7745	99.7948	99.7766	99.814	99.8101	99.7906	99.7885	99.7792	99.7806	99.7836	99.7853	99.8136	99.8007	99.7768	99.7868	99.7925	99.7837	99.7726	99.7764	99.7892	99.8017	99.8077	99.7711	99.7908	99.7857	99.7991	99.7862	99.8153	99.7743	99.8028	99.8162	99.7811	99.8182	99.8147	99.7812	99.7936	99.7993	99.8017	99.8093	99.7841	99.8252	99.7894	99.7745	99.8033	99.7945	99.795
12-504.2012.CHN.H	99.743	99.7556	99.7471	99.7564	99.7623	99.7563	99.7449	99.7665	99.7627	99.7531	99.7325	99.7541	99.7476	99.7517	99.7634	99.7576	99.7646	99.7615	99.7468	99.7651	99.7422	99.7412	99.7558	99.7365	99.7585	99.7608	99.7576	99.7385	99.7447	99.7498	99.7666	99.7492	99.7535	99.7513	99.7439	99.7704	99.7726	99.7451	99.7394	99.7613	99.7495	99.7409	99.7346	99.7572	99.7339	99.7205	99.739	99.7252	99.7504
13-494.2013.CHN.H	99.7459	99.7378	99.7445	99.7491	99.735	99.7479	99.7393	99.7719	99.7527	99.7534	99.7405	99.7434	99.7402	99.7415	99.7605	99.7562	99.767	99.7409	99.7456	99.7464	99.7542	99.7147	99.7486	99.7473	99.7467	99.7495	99.7501	99.7341	99.7467	99.7333	99.748	99.7198	99.7532	99.7465	99.7318	99.7596	99.7435	99.7577	99.7475	99.7519	99.7425	99.7382	99.7327	99.7533	99.7202	99.7345	99.7289	99.7177	99.7454
ccdc_K309.N.CHN.H	99.715	99.7114	99.7179	99.7171	99.739	99.7072	99.7268	99.7265	99.7119	99.7214	99.6916	99.7147	99.7019	99.7228	99.739	99.7172	99.7184	99.7233	99.7293	99.7146	99.7146	99.7218	99.7152	99.7127	99.7342	99.705	99.7165	99.7186	99.7024	99.6895	99.7263	99.6949	99.7384	99.7171	99.7284	99.7385	99.719	99.7382	99.7111	99.7114	99.7048	99.7197	99.7235	99.7333	99.6899	99.5768	99.6612	99.6279	99.5895
10-2175.2010.CHN.H	99.6653	99.655	99.6678	99.6649	99.6617	99.683	99.6761	99.6875	99.6766	99.6624	99.6638	99.6761	99.6423	99.6606	99.6771	99.6814	99.6875	99.6622	99.6639	99.6737	99.6813	99.6501	99.6682	99.6623	99.674	99.6836	99.6734	99.6443	99.6726	99.6501	99.6606	99.657	99.6804	99.667	99.6363	99.6693	99.6581	99.6742	99.6212	99.6753	99.6743	99.674	99.6644	99.6699	99.6373	99.6727	99.6535	99.6552	99.674
ccdc_S95.N.CHN.H	99.707	99.7083	99.7035	99.6957	99.7061	99.6816	99.7097	99.7017	99.6894	99.7048	99.66	99.7006	99.6971	99.7118	99.7094	99.6826	99.7036	99.7134	99.7151	99.7103	99.6842	99.695	99.7116	99.699	99.7058	99.6811	99.7035	99.6918	99.6879	99.6812	99.7084	99.6883	99.6978	99.7104	99.6886	99.7123	99.7041	99.6995	99.6941	99.6992	99.6841	99.7082	99.6974	99.7241	99.6869	99.6142	99.7041	99.6751	99.6255
ccdc_K281.N.CHN.H	99.6194	99.6076	99.6414	99.6264	99.6327	99.6316	99.6175	99.6254	99.6186	99.615	99.6281	99.632	99.6349	99.6228	99.6364	99.6408	99.635	99.6293	99.6372	99.6184	99.6372	99.6095	99.6313	99.633	99.64	99.6322	99.6021	99.6338	99.6253	99.6199	99.6291	99.6235	99.6432	99.6222	99.6277	99.633	99.6112	99.6357	99.6183	99.6335	99.6218	99.6389	99.6379	99.6313	99.6086	99.4613	99.5699	99.5387	99.4995
13-1802.2013.CHN.H	99.6059	99.6043	99.5798	99.5665	99.5786	99.6106	99.6122	99.5998	99.6075	99.616	99.5826	99.598	99.5654	99.5875	99.6142	99.572	99.5919	99.6005	99.5789	99.5926	99.5869	99.5838	99.5815	99.6035	99.6087	99.5995	99.6163	99.5968	99.6109	99.5923	99.6165	99.5715	99.6125	99.6017	99.5771	99.5941	99.6008	99.6063	99.5827	99.5907	99.5921	99.5951	99.5861	99.5891	99.5842	99.5519	99.6244	99.6487	99.6037
13-2047.2013.CHN.H	99.6472	99.6198	99.6301	99.6191	99.6221	99.636	99.6277	99.6177	99.6319	99.6385	99.593	99.611	99.6066	99.6196	99.6474	99.6177	99.6242	99.6177	99.6298	99.6331	99.6116	99.6132	99.6246	99.6333	99.6376	99.629	99.6379	99.6145	99.614	99.6282	99.6477	99.6161	99.6423	99.6358	99.6354	99.6359	99.6206	99.6244	99.6112	99.618	99.6162	99.6175	99.6097	99.6334	99.6	99.5998	99.6295	99.6361	99.6429
ccdc_K308.N.CHN.H	99.5993	99.5906	99.6003	99.6004	99.6217	99.5854	99.5962	99.6067	99.6054	99.6102	99.5993	99.5946	99.5749	99.5927	99.6103	99.604	99.6055	99.5747	99.5925	99.5915	99.6133	99.5948	99.5994	99.5916	99.6012	99.628	99.5934	99.5868	99.5745	99.5916	99.6077	99.5998	99.6134	99.5918	99.6076	99.6102	99.5776	99.6092	99.5535	99.5674	99.5962	99.6152	99.6204	99.6184	99.5821	99.4747	99.557	99.5122	99.478
SAMN07193077.2011.KOR.H	99.1417	99.1713	99.1523	99.1715	99.1658	99.165	99.1497	99.1574	99.1647	99.146	99.1428	99.1406	99.1199	99.1505	99.1771	99.1563	99.164	99.1571	99.1674	99.1685	99.1572	99.1519	99.1572	99.1327	99.1575	99.1218	99.1524	99.1563	99.1381	99.1332	99.1615	99.1585	99.1659	99.1545	99.1646	99.1584	99.1322	99.1661	99.1443	99.1225	99.1491	99.1576	99.1746	99.1442	99.1337	98.9998	99.0793	99.0604	99.0286
0927A7_K211.2015.CHN.W	92.7125	92.7696	92.7085	92.6654	92.7268	92.6616	92.6789	92.6983	92.6965	92.7048	92.6775	92.698	92.6959	92.7158	92.7073	92.7591	92.688	92.7158	92.7132	92.6783	92.717	92.6899	92.7133	92.6649	92.7506	92.6947	92.7214	92.7042	92.7193	92.7355	92.7231	92.7084	92.7166	92.7367	92.6926	92.7615	92.6676	92.6907	92.7009	92.689	92.7163	92.7615	92.7112	92.7562	92.6939	92.6561	92.6852	92.7132	92.681
0927A5_K209.2015.CHN.W	92.7404	92.822	92.7432	92.682	92.736	92.7103	92.7197	92.7263	92.7292	92.717	92.7135	92.6863	92.7256	92.7074	92.7518	92.7548	92.6903	92.7171	92.7171	92.6969	92.7239	92.6822	92.7163	92.7069	92.7733	92.7035	92.756	92.7093	92.7098	92.7615	92.7841	92.7157	92.7034	92.7326	92.655	92.7449	92.7323	92.7145	92.6822	92.7364	92.7451	92.7682	92.6807	92.7438	92.7043	92.6237	92.6873	92.6954	92.6765
0927A6_K210.2015.CHN.W	92.7102	92.7738	92.7037	92.6747	92.7158	92.6722	92.696	92.7392	92.6753	92.6969	92.6841	92.6855	92.6939	92.6971	92.7254	92.7303	92.6826	92.6932	92.6719	92.6623	92.7178	92.6766	92.6986	92.6849	92.7651	92.7177	92.7274	92.6946	92.7007	92.7303	92.7452	92.6624	92.7185	92.7368	92.6922	92.7242	92.6911	92.677	92.7078	92.7239	92.7217	92.7016	92.678	92.7059	92.6679	92.5894	92.6715	92.7012	92.6566
0927A3_K207.2015.CHN.W	92.7402	92.749	92.7249	92.6832	92.72	92.6519	92.7095	92.6866	92.7103	92.6795	92.7009	92.7179	92.6859	92.7249	92.6964	92.7475	92.6902	92.6789	92.716	92.6732	92.7166	92.6965	92.7283	92.7182	92.7609	92.7124	92.7377	92.7085	92.7261	92.7421	92.7309	92.7077	92.693	92.7446	92.679	92.7548	92.6851	92.7081	92.717	92.7304	92.7461	92.7403	92.6988	92.741	92.734	92.6322	92.6927	92.7191	92.6837
0927A4_K208.2015.CHN.W	92.7289	92.7831	92.7436	92.6849	92.7451	92.6539	92.6791	92.7234	92.7137	92.7141	92.6864	92.7235	92.717	92.705	92.7312	92.7737	92.7026	92.7305	92.6966	92.694	92.7474	92.7022	92.7373	92.6568	92.7716	92.7099	92.7395	92.6738	92.7148	92.717	92.7181	92.7034	92.7357	92.7504	92.6929	92.7716	92.6762	92.7155	92.7058	92.7102	92.731	92.7592	92.7195	92.7483	92.6955	92.6201	92.685	92.7019	92.6593
SAMN07196563.1999.ESP.H	92.7809	92.7958	92.7782	92.7558	92.8323	92.7913	92.7923	92.8206	92.7528	92.7781	92.7414	92.7456	92.756	92.7375	92.8065	92.802	92.7811	92.7249	92.7602	92.7437	92.7516	92.7996	92.786	92.7333	92.7782	92.7654	92.7861	92.7751	92.7443	92.7227	92.7913	92.7349	92.8008	92.798	92.8061	92.7943	92.8127	92.7854	92.7467	92.7835	92.8049	92.8079	92.7515	92.8314	92.7494	92.8176	92.7556	92.8201	92.835
SAMN07193079.1999.ESP.H	92.797	92.8032	92.8278	92.7634	92.7448	92.7634	92.7766	92.7816	92.7915	92.7568	92.7557	92.7541	92.7464	92.7793	92.7664	92.8251	92.7821	92.7508	92.7762	92.7757	92.7839	92.7544	92.7832	92.7121	92.7881	92.7539	92.7625	92.7823	92.7682	92.7784	92.7434	92.7638	92.7734	92.812	92.7727	92.7725	92.7832	92.7885	92.7731	92.7528	92.8018	92.8109	92.7553	92.8148	92.8078	92.7573	92.7641	92.8392	92.8069
K384.2004.AUS.H	92.7971	92.8024	92.8154	92.7796	92.7596	92.7826	92.781	92.8115	92.761	92.7863	92.7685	92.7686	92.7521	92.8009	92.7914	92.8091	92.7422	92.7646	92.7803	92.7784	92.7461	92.7903	92.7874	92.7443	92.7783	92.8007	92.8229	92.7842	92.7303	92.7856	92.8209	92.7788	92.8167	92.8239	92.7888	92.7603	92.8353	92.7687	92.7834	92.7604	92.7959	92.823	92.775	92.833	92.8296	92.8005	92.8247	92.853	92.691
K344.2001.AUS.H	92.8092	92.8005	92.7911	92.7404	92.7556	92.732	92.7453	92.7622	92.732	92.7849	92.7302	92.7374	92.7545	92.7669	92.7794	92.7694	92.7531	92.7391	92.7607	92.7733	92.7519	92.7527	92.7738	92.7324	92.7931	92.7836	92.7649	92.7619	92.7254	92.7541	92.7742	92.7505	92.8028	92.7996	92.7695	92.7318	92.8122	92.7629	92.7863	92.7735	92.7818	92.7921	92.7464	92.7887	92.7867	92.7893	92.8173	92.8344	92.7103
K372.2003.AUS.H	92.8052	92.8031	92.8128	92.7378	92.7487	92.7359	92.7699	92.7979	92.7334	92.7366	92.7709	92.7565	92.7223	92.7335	92.8208	92.7644	92.7662	92.7484	92.7558	92.7701	92.7885	92.7591	92.7729	92.7318	92.7703	92.7694	92.7897	92.7973	92.749	92.7759	92.804	92.7378	92.8136	92.8174	92.8003	92.7571	92.8192	92.7655	92.7675	92.7344	92.7379	92.8247	92.7631	92.7797	92.7865	92.7857	92.8044	92.8418	92.7162
SAMEA4938322.2016.CHE.H	92.7735	92.7663	92.7754	92.7284	92.7245	92.711	92.7575	92.8006	92.7476	92.7255	92.7184	92.7424	92.7407	92.7261	92.7639	92.76	92.79	92.693	92.7309	92.7272	92.724	92.734	92.7684	92.7034	92.752	92.7663	92.7673	92.7231	92.7435	92.7147	92.8043	92.7372	92.7325	92.744	92.7405	92.7669	92.7671	92.7374	92.7643	92.7206	92.7923	92.792	92.7199	92.7241	92.7783	92.6221	92.6661	92.7629	92.6927
SAMN06339046.2011.NLD.H	92.6928	92.7254	92.6712	92.6847	92.6833	92.6561	92.7336	92.7295	92.6533	92.6294	92.6354	92.677	92.6383	92.6904	92.7095	92.6989	92.6745	92.6599	92.6693	92.6882	92.734	92.6559	92.6525	92.6895	92.6763	92.66	92.6606	92.6612	92.6915	92.6424	92.7233	92.6315	92.6628	92.7192	92.7331	92.7135	92.6725	92.6525	92.7186	92.7353	92.6648	92.7224	92.6751	92.7351	92.7019	92.6294	92.6738	92.693	92.6468
Mkan_3324.2007.CAN.H	92.7025	92.699	92.6986	92.6965	92.6834	92.6748	92.678	92.7676	92.6429	92.6944	92.6993	92.6973	92.6354	92.7054	92.714	92.7038	92.7219	92.6941	92.6687	92.6598	92.7049	92.6618	92.6964	92.6476	92.6754	92.6516	92.6911	92.6471	92.6627	92.6496	92.7259	92.7075	92.6749	92.713	92.6828	92.7282	92.7269	92.6689	92.6462	92.722	92.6887	92.7079	92.7033	92.714	92.7264	92.5565	92.5667	92.6006	92.5982
13-2204.2013.CHN.H	92.7825	92.8002	92.7909	92.6961	92.7456	92.6898	92.7724	92.794	92.7072	92.7107	92.6901	92.7135	92.7462	92.6968	92.7804	92.7339	92.7034	92.727	92.7474	92.7126	92.7022	92.7012	92.6992	92.6906	92.7765	92.708	92.7412	92.6724	92.7155	92.7156	92.8163	92.6925	92.7258	92.7606	92.6998	92.7607	92.7837	92.6799	92.7413	92.7443	92.7517	92.7762	92.7045	92.7686	92.7666	92.8008	92.8206	92.8875	92.7046
0927A8_K212.2015.CHN.W	92.7678	92.812	92.7276	92.6961	92.7115	92.678	92.7451	92.7388	92.6676	92.7126	92.7375	92.7112	92.7052	92.7277	92.7125	92.7653	92.7221	92.6773	92.7037	92.6741	92.723	92.6801	92.6648	92.6975	92.7326	92.7004	92.7291	92.6874	92.7592	92.7165	92.7392	92.7053	92.7484	92.738	92.6995	92.7984	92.7607	92.6909	92.718	92.7249	92.7261	92.7421	92.71	92.7694	92.7726	92.7877	92.7913	92.8026	92.6794
w84.2015.CHN.W	92.7727	92.7983	92.7752	92.6896	92.7234	92.752	92.7235	92.8056	92.7353	92.7441	92.7193	92.701	92.7085	92.6974	92.7601	92.7256	92.7067	92.7378	92.7582	92.7087	92.7308	92.696	92.754	92.7273	92.8039	92.6857	92.7543	92.7337	92.7224	92.7113	92.7859	92.7545	92.7597	92.7736	92.729	92.7655	92.7851	92.7222	92.778	92.7375	92.721	92.827	92.6842	92.7501	92.7775	92.8035	92.7704	92.9046	92.7237
w48.2015.CHN.W	92.5799	92.5677	92.5667	92.5354	92.5568	92.5233	92.615	92.6362	92.5072	92.5339	92.5827	92.5256	92.5012	92.546	92.5757	92.6088	92.5179	92.4867	92.5205	92.4705	92.5675	92.4671	92.4885	92.5085	92.5542	92.5542	92.5264	92.5037	92.5897	92.5291	92.6058	92.4992	92.6228	92.5679	92.5237	92.5785	92.6602	92.531	92.6287	92.6245	92.6275	92.5733	92.5589	92.6304	92.5992	92.6553	92.5844	92.6137	92.6087
9-60.2009.CHN.H	92.672	92.6498	92.6692	92.6151	92.5994	92.6044	92.6453	92.6566	92.5701	92.6214	92.5536	92.6188	92.5964	92.5741	92.6923	92.6455	92.6004	92.6206	92.564	92.6097	92.5938	92.6175	92.5856	92.5686	92.6759	92.6335	92.5851	92.5728	92.6536	92.606	92.7178	92.5765	92.7052	92.6621	92.5911	92.6728	92.6956	92.6047	92.6813	92.6816	92.6849	92.6642	92.5844	92.6525	92.6801	92.6758	92.6086	92.6602	92.7222
w71.2015.CHN.W	92.7068	92.6557	92.6514	92.6237	92.6603	92.6774	92.6792	92.7344	92.6621	92.6767	92.6753	92.681	92.6936	92.6887	92.6729	92.6596	92.6616	92.7021	92.6624	92.6378	92.7134	92.6702	92.6452	92.6525	92.6878	92.6587	92.6509	92.6985	92.6686	92.7164	92.7123	92.6628	92.6629	92.6774	92.6608	92.7379	92.7161	92.6679	92.6721	92.7191	92.6762	92.7395	92.6845	92.6613	92.6879	92.9325	92.8982	92.9091	92.776
w49.2015.CHN.W	92.742	92.7369	92.7317	92.67	92.7087	92.6749	92.727	92.7274	92.6973	92.7092	92.6956	92.6979	92.7151	92.709	92.7409	92.7098	92.7088	92.7072	92.6934	92.6891	92.7044	92.6597	92.6619	92.7084	92.7065	92.6601	92.7259	92.7186	92.6929	92.6983	92.7458	92.6855	92.7028	92.7721	92.6813	92.7581	92.719	92.7217	92.7511	92.7133	92.7336	92.7881	92.7639	92.7369	92.7084	92.8893	92.8703	92.9455	92.8341
12-864.2012.CHN.H	92.7421	92.7878	92.7349	92.7675	92.7715	92.7479	92.7716	92.7634	92.7224	92.7445	92.7501	92.7303	92.7577	92.7432	92.7704	92.7793	92.7295	92.7324	92.7345	92.7648	92.7875	92.6932	92.7212	92.714	92.7429	92.7615	92.7244	92.7316	92.7563	92.7076	92.813	92.7478	92.7179	92.7566	92.7447	92.7497	92.761	92.7492	92.706	92.7504	92.7873	92.7607	92.7494	92.7972	92.7579	92.8291	92.9007	92.8865	92.7327
0927A1_K205.2015.CHN.W	92.7014	92.7227	92.7284	92.6439	92.7465	92.6551	92.711	92.7417	92.6827	92.6898	92.6943	92.6416	92.6861	92.6984	92.7059	92.7439	92.7022	92.6902	92.699	92.648	92.7026	92.6419	92.6807	92.6664	92.732	92.7234	92.7395	92.7039	92.6959	92.7011	92.8031	92.7024	92.6844	92.7423	92.7244	92.7523	92.7274	92.703	92.6246	92.7297	92.6808	92.7181	92.7022	92.6954	92.699	92.8266	92.8112	92.847	92.658
0927A2_K206.2015.CHN.W	92.7014	92.7227	92.7284	92.6439	92.7465	92.6551	92.711	92.7417	92.6827	92.6898	92.6943	92.6416	92.6861	92.6984	92.7059	92.7439	92.7022	92.6902	92.699	92.648	92.7026	92.6419	92.6807	92.6664	92.732	92.7234	92.7395	92.7039	92.6959	92.7011	92.8031	92.7024	92.6844	92.7423	92.7244	92.7523	92.7274	92.703	92.6246	92.7297	92.6808	92.7181	92.7022	92.6954	92.699	92.8266	92.8112	92.847	92.658
ccdc_A30.N.CHN.H	92.7536	92.7946	92.7376	92.7174	92.7599	92.7583	92.7237	92.7509	92.7385	92.7674	92.7347	92.7254	92.7287	92.7004	92.7901	92.776	92.7313	92.7176	92.7257	92.7587	92.7806	92.7493	92.7157	92.7078	92.7705	92.7485	92.7462	92.7008	92.7218	92.7207	92.7868	92.7427	92.7345	92.7501	92.7183	92.7658	92.7413	92.755	92.7687	92.7072	92.7229	92.7446	92.7492	92.7949	92.7448	92.8954	92.8674	92.9065	92.7341
Mkan_4526.2007.CAN.H	92.811	92.8548	92.8316	92.7335	92.7624	92.7815	92.857	92.8542	92.7818	92.7724	92.7097	92.7568	92.7181	92.7728	92.8234	92.8243	92.7759	92.7554	92.7891	92.7669	92.7806	92.7831	92.7561	92.7681	92.8116	92.7714	92.7755	92.7345	92.8187	92.7255	92.7944	92.7868	92.875	92.8554	92.8164	92.8448	92.8275	92.7428	92.8071	92.8512	92.8642	92.8569	92.7933	92.857	92.8244	92.6614	92.6949	92.7479	92.6868
w79.2015.CHN.W	92.6856	92.6679	92.7063	92.6677	92.6394	92.5925	92.7058	92.6943	92.6129	92.6016	92.6713	92.6445	92.6045	92.6223	92.6392	92.7019	92.592	92.6228	92.6268	92.6153	92.6306	92.5932	92.6233	92.5883	92.6871	92.6475	92.6535	92.5966	92.7025	92.637	92.6855	92.6279	92.6484	92.7123	92.586	92.6878	92.698	92.6261	92.7066	92.7293	92.6728	92.6847	92.5932	92.6671	92.6878	92.6877	92.6632	92.754	92.7214
K122.1991.BEL.H	92.8304	92.8159	92.8178	92.8156	92.8091	92.8109	92.7915	92.8601	92.797	92.8192	92.7997	92.7739	92.7377	92.8234	92.7817	92.843	92.7608	92.74	92.8111	92.8102	92.8342	92.7817	92.7794	92.7633	92.7955	92.8233	92.7929	92.7831	92.8614	92.7791	92.8335	92.8126	92.8339	92.816	92.8031	92.8387	92.7703	92.822	92.8068	92.7987	92.8035	92.8281	92.8012	92.8456	92.8411	92.6931	92.6959	92.7166	92.702
SAMN06339045.2011.NLD.H	92.7044	92.6898	92.6949	92.6708	92.672	92.6557	92.6845	92.7229	92.6804	92.6635	92.66	92.6801	92.6703	92.6562	92.6957	92.7078	92.6513	92.6684	92.665	92.6595	92.6688	92.6463	92.678	92.6703	92.6978	92.6774	92.6883	92.6659	92.7134	92.7055	92.7249	92.6605	92.7393	92.6891	92.6778	92.6814	92.7179	92.7009	92.7187	92.7269	92.7115	92.7006	92.6659	92.6775	92.7294	92.7292	92.8113	92.8408	92.6279
SAMEA4938323.2007.CHE.H	92.7039	92.6874	92.7033	92.6931	92.7024	92.6518	92.7183	92.699	92.6894	92.7299	92.6443	92.6556	92.6617	92.6623	92.6985	92.6928	92.6539	92.6794	92.6728	92.6306	92.6344	92.6535	92.668	92.6348	92.7096	92.6578	92.6766	92.6281	92.6462	92.6744	92.7232	92.6453	92.7366	92.6639	92.6818	92.679	92.7094	92.6654	92.7017	92.6915	92.7263	92.7001	92.6631	92.7028	92.6815	92.4914	92.5792	92.6209	92.5635
SAMEA4938321.2010.CHE.H	92.7161	92.6798	92.7227	92.7132	92.7084	92.6665	92.7201	92.7313	92.7151	92.7088	92.6568	92.7057	92.6689	92.7013	92.7273	92.702	92.697	92.7162	92.6921	92.6667	92.6984	92.7178	92.7107	92.704	92.6994	92.7019	92.7027	92.7079	92.7001	92.7012	92.7241	92.6705	92.7348	92.6915	92.7321	92.691	92.7631	92.6905	92.7297	92.702	92.7152	92.7256	92.6721	92.6954	92.7427	92.5836	92.6431	92.6981	92.6057
SAMN07660408.N.GBR.H	92.8482	92.8127	92.8201	92.7953	92.8367	92.7929	92.8391	92.8179	92.82	92.8065	92.752	92.821	92.7953	92.7916	92.8016	92.8215	92.7963	92.8244	92.8096	92.7814	92.7765	92.7798	92.8111	92.7821	92.807	92.7796	92.8169	92.806	92.8274	92.7737	92.8451	92.8153	92.8468	92.8063	92.7976	92.8425	92.8171	92.7888	92.7929	92.8311	92.8245	92.8476	92.7952	92.8028	92.7846	92.8199	92.8309	92.851	92.7068
MK_1010001469.N.ITA.W	92.7687	92.7602	92.7438	92.6728	92.7141	92.6979	92.7336	92.7218	92.6949	92.7379	92.7009	92.7026	92.7064	92.6839	92.7262	92.7204	92.7081	92.7264	92.738	92.669	92.7356	92.6722	92.7253	92.7449	92.7535	92.7288	92.7434	92.736	92.7031	92.7542	92.7855	92.6997	92.7708	92.7436	92.6942	92.7295	92.7603	92.7157	92.6936	92.7434	92.7363	92.7544	92.7025	92.7536	92.7385	92.7619	92.7949	92.7923	92.6334
SAMN06339041.2010.NLD.H	92.6513	92.6876	92.6758	92.6725	92.6801	92.6344	92.7666	92.7024	92.6466	92.6771	92.6808	92.667	92.7832	92.6483	92.6972	92.6773	92.6494	92.6558	92.6373	92.6385	92.6477	92.6344	92.6367	92.6377	92.6855	92.6693	92.6727	92.6994	92.6463	92.6486	92.69	92.6372	92.7567	92.6987	92.6913	92.669	92.6625	92.6839	92.6882	92.7416	92.8028	92.6604	92.6694	92.7499	92.6303	92.7163	92.7255	92.7532	92.5927
SAMN06368474.2011.POL.H	92.7494	92.7256	92.7224	92.7058	92.7191	92.7229	92.7244	92.728	92.739	92.7168	92.7335	92.7253	92.6892	92.6715	92.7205	92.7192	92.7211	92.7391	92.7171	92.7485	92.733	92.7184	92.7168	92.7121	92.7714	92.6893	92.7676	92.6897	92.6999	92.7003	92.752	92.759	92.7155	92.7551	92.7164	92.735	92.7318	92.7532	92.7408	92.7214	92.7218	92.7447	92.7201	92.7501	92.7042	92.7647	92.8176	92.8517	92.6682
SAMN07658754.N.GBR.H	93.1607	93.1333	93.1925	93.1253	93.1433	93.103	93.1264	93.1627	93.1405	93.1805	93.1226	93.1438	93.1209	93.1439	93.1567	93.1791	93.1626	93.1382	93.1594	93.1252	93.1624	93.119	93.1123	93.1515	93.1574	93.1587	93.1462	93.1165	93.0934	93.1354	93.1849	93.1611	93.155	93.1656	93.1214	93.167	93.1283	93.0981	93.1203	93.1073	93.1475	93.1484	93.1274	93.1204	93.1844	93.114	93.188	93.1981	93.0018
SAMN07196566.2015.CZE.H	92.5418	92.5526	92.5015	92.4779	92.5024	92.4908	92.5513	92.5788	92.5202	92.5168	92.4599	92.4453	92.4747	92.5221	92.497	92.545	92.4754	92.4993	92.452	92.4677	92.4614	92.4917	92.4588	92.4419	92.6033	92.5054	92.5246	92.5057	92.5273	92.4875	92.5621	92.4901	92.502	92.5613	92.4623	92.5322	92.5753	92.4905	92.5573	92.5241	92.5269	92.5647	92.4838	92.5448	92.479	92.4045	92.4301	92.484	92.4604
MK_1010001458.N.DEU.W	92.5269	92.527	92.5317	92.4965	92.4708	92.4386	92.4992	92.5107	92.4942	92.4706	92.4493	92.4276	92.4433	92.4169	92.5023	92.5505	92.4955	92.4453	92.4287	92.4454	92.4511	92.5131	92.5183	92.4304	92.5522	92.4921	92.4284	92.4461	92.5463	92.3903	92.522	92.4775	92.4998	92.5302	92.44	92.5372	92.5226	92.4647	92.5131	92.4761	92.4941	92.5446	92.4684	92.5097	92.4144	92.31	92.3718	92.3475	92.3118
K359.2003.AUS.H	92.3865	92.3843	92.4428	92.4207	92.3781	92.3789	92.3885	92.3885	92.4297	92.4176	92.382	92.4178	92.4246	92.3634	92.3861	92.4243	92.3913	92.397	92.4188	92.3987	92.4453	92.4157	92.4028	92.4139	92.4076	92.4346	92.3868	92.3866	92.3903	92.372	92.3973	92.4068	92.3911	92.4171	92.3955	92.4102	92.3745	92.4167	92.3493	92.3639	92.3929	92.3974	92.3991	92.3743	92.3082	92.1357	92.2487	92.27	92.2314
K427.2007.AUS.H	92.3911	92.4135	92.4006	92.4357	92.4403	92.4343	92.4361	92.4163	92.4417	92.4108	92.3637	92.4064	92.3844	92.3684	92.3906	92.4299	92.4345	92.3824	92.4214	92.4037	92.4107	92.4512	92.428	92.3862	92.4222	92.4015	92.4049	92.4084	92.394	92.4038	92.4002	92.4187	92.4136	92.4282	92.4146	92.4167	92.3914	92.443	92.396	92.3792	92.3966	92.4037	92.3751	92.4401	92.2856	92.2346	92.3578	92.3472	92.3241
K102.1991.CHE.H	92.6178	92.6152	92.6374	92.5554	92.5089	92.5367	92.5988	92.6113	92.5626	92.5568	92.505	92.5444	92.5744	92.4973	92.5599	92.5926	92.5368	92.5028	92.5457	92.537	92.5522	92.5438	92.5483	92.5162	92.627	92.5428	92.5271	92.522	92.5921	92.5509	92.6084	92.5131	92.6086	92.6255	92.5297	92.5916	92.6113	92.5829	92.5675	92.6097	92.6427	92.6631	92.5558	92.5895	92.5652	92.4479	92.4933	92.542	92.4335
SAMN04216928.N.USA.H	91.6548	91.7177	91.632	91.6986	91.6838	91.7394	91.5994	91.6661	91.7083	91.7402	91.6165	91.644	91.685	91.6613	91.6942	91.6789	91.7149	91.7249	91.6602	91.7258	91.6567	91.66	91.7045	91.6951	91.6867	91.6694	91.6807	91.7042	91.6608	91.7205	91.709	91.7049	91.6482	91.6768	91.6673	91.6838	91.6878	91.6526	91.6875	91.6614	91.6798	91.6827	91.6656	91.6605	91.6816	91.5181	91.6152	91.5894	91.5606
SAMN02597426.N.USA.H	91.5531	91.5828	91.5175	91.5753	91.639	91.5684	91.5484	91.5835	91.5775	91.5772	91.5767	91.5482	91.5471	91.5699	91.5186	91.5076	91.6023	91.5565	91.5235	91.5725	91.5644	91.5656	91.555	91.5478	91.6057	91.5817	91.5803	91.5722	91.5663	91.6033	91.537	91.5646	91.5227	91.5596	91.5418	91.5623	91.586	91.5885	91.5647	91.5661	91.5862	91.5521	91.5162	91.598	91.5486	91.3676	91.522	91.4907	91.3811
Mkan_537.2010.CAN.H	91.6856	91.7056	91.6194	91.7047	91.734	91.7072	91.6626	91.6755	91.7303	91.6879	91.6469	91.6565	91.6581	91.648	91.6379	91.6562	91.6903	91.6976	91.6126	91.7177	91.6897	91.7085	91.7111	91.6561	91.6831	91.7009	91.6861	91.6814	91.6543	91.6845	91.683	91.7163	91.6906	91.6349	91.6876	91.7062	91.6522	91.7169	91.6546	91.6929	91.6637	91.6994	91.7221	91.6855	91.6628	91.5379	91.6039	91.6084	91.6086
MK_1010001454.N.DEU.W	93.4883	93.5592	93.4842	93.5114	93.5308	93.5214	93.4792	93.53	93.5405	93.5521	93.5203	93.4859	93.5282	93.5014	93.5063	93.538	93.5802	93.5318	93.535	93.5591	93.4916	93.5484	93.51	93.5039	93.56	93.5637	93.5433	93.5147	93.5361	93.5328	93.5525	93.4766	93.5105	93.4853	93.5054	93.5131	93.5496	93.4867	93.5257	93.5379	93.5425	93.5229	93.5655	93.5112	93.5122	93.3627	93.4892	93.4352	93.3563
SAMN07197157.2011.POL.H	93.3365	93.3387	93.3163	93.3188	93.3533	93.3686	93.3055	93.3985	93.3486	93.3702	93.3979	93.3221	93.3207	93.3584	93.3463	93.3237	93.3307	93.3535	93.3875	93.3119	93.3087	93.3601	93.3558	93.3588	93.3634	93.3958	93.3214	93.3253	93.4163	93.3569	93.3215	93.3446	93.3417	93.326	93.3898	93.3707	93.3667	93.3524	93.3348	93.4376	93.383	93.334	93.3856	93.3251	93.3615	93.2737	93.3416	93.3511	93.2598
SAMEA4938327.2009.CHE.H	93.4884	93.5293	93.5062	93.4815	93.481	93.5137	93.5016	93.463	93.53	93.5112	93.5194	93.4942	93.5007	93.5016	93.5067	93.4721	93.4619	93.5199	93.5378	93.5308	93.5012	93.5077	93.4813	93.5311	93.5492	93.5383	93.4969	93.5053	93.5395	93.4895	93.5308	93.4918	93.4958	93.5082	93.4847	93.4925	93.4974	93.4913	93.5274	93.5317	93.5034	93.4818	93.5131	93.4955	93.4836	93.3438	93.4906	93.4239	93.3348
MK_1010001493.N.NLD.W	93.6469	93.6625	93.6255	93.6365	93.7097	93.6527	93.6032	93.6788	93.6335	93.6432	93.6569	93.627	93.6049	93.6081	93.6417	93.6263	93.6367	93.6251	93.6788	93.687	93.6347	93.6285	93.603	93.6262	93.6242	93.6469	93.6823	93.6447	93.5861	93.627	93.6459	93.6676	93.6135	93.6436	93.6631	93.6025	93.5979	93.6161	93.5985	93.6193	93.654	93.6082	93.6685	93.6317	93.5961	93.4494	93.5369	93.5522	93.4733
K60.1991.AUS.W	92.9734	92.9451	92.9483	92.9486	92.9132	92.985	92.9359	92.9514	92.941	92.9416	92.9289	92.9252	92.9536	92.9321	92.9214	92.927	92.9693	92.9482	92.9233	92.975	92.9484	92.932	92.9594	92.9313	92.9453	92.9355	92.9576	92.9245	92.9322	92.9388	92.9542	92.9583	92.95	92.9598	92.9924	92.9095	92.9486	92.9054	92.9225	92.9224	92.9534	92.9657	92.9588	92.9637	92.9003	92.7982	92.905	92.8347	92.8181
K61.1991.AUS.W	92.955	92.9454	92.942	92.9889	92.9437	92.9564	92.9335	92.9103	92.9403	92.9588	92.9183	92.9304	92.9405	92.9202	92.8972	92.9319	92.9269	92.9316	92.9518	92.9369	92.9507	92.9023	92.9298	92.9243	92.9111	92.8913	92.9182	92.9372	92.8991	92.9473	92.9053	92.9165	92.924	92.9473	92.9325	92.8855	92.9178	92.884	92.9099	92.9171	92.9404	92.9423	92.9582	92.9575	92.9353	92.7886	92.9123	92.8667	92.7884
K103.1991.CHE.H	92.9363	92.9309	92.9547	92.9374	92.9389	92.9374	92.9833	92.8967	92.949	92.9354	92.9421	92.9225	93.028	92.9357	92.9341	92.9296	92.9252	92.9534	92.8971	92.9473	92.9079	92.9329	92.9528	92.9388	92.9332	92.9	92.9469	92.9362	92.8933	92.973	92.9404	92.9423	92.9631	92.9573	92.9027	92.9026	92.9308	92.9128	92.9107	92.9826	93.0213	92.9503	92.9132	93.0104	92.9015	92.7989	92.8891	92.8418	92.7814
K117.1991.CHE.H	92.9763	92.9549	92.9624	92.9851	92.8976	92.9593	93.0289	92.9544	92.9476	92.9621	92.9797	92.9813	93.0404	92.9739	92.9482	92.9829	92.9682	92.9507	92.9559	92.9563	92.9365	92.9378	92.9724	92.9445	92.9506	92.9648	92.9475	92.9436	92.9536	92.9861	92.9617	92.9539	93.0108	92.9649	92.9393	92.9947	92.9594	92.9384	92.9637	93.0183	93.0418	92.9787	92.9801	93.0179	92.8839	92.8185	92.9168	92.893	92.8293
K105.1991.CHE.H	93.0055	92.9763	92.9716	93.0053	92.9544	92.9787	93.0263	92.985	93.0037	92.9819	92.9599	93.0046	93.0406	93.0003	92.9857	92.985	92.9783	93.0033	92.9519	92.9937	92.9544	92.9587	92.992	92.984	92.9744	92.9424	93.0002	92.9612	92.9845	93.0043	93.0162	92.9361	92.9758	92.9591	92.985	92.968	92.9987	92.9552	92.975	93.0283	93.0153	92.9926	92.9876	93.051	92.9539	92.8381	92.9672	92.93	92.8573
M_kan-15126424.2015.AUS.H	92.9918	92.9431	92.9607	92.9568	92.9197	92.9719	92.9451	92.971	92.9773	92.9665	92.9584	92.9562	92.9695	92.9533	92.956	92.9289	92.9691	92.955	92.9549	92.9574	92.9412	92.9363	92.9857	92.9616	92.9504	92.9114	92.9765	92.923	92.9059	92.9522	92.9499	92.9417	92.9775	92.9544	92.9494	92.9507	92.9672	92.9143	92.9394	92.9391	92.9609	92.9752	92.9529	92.9424	92.9088	92.8182	92.8875	92.8683	92.8207
SAMEA4938324.1997.CHE.H	92.8666	92.8614	92.8311	92.8619	92.8188	92.8591	92.8782	92.8823	92.8471	92.8346	92.8554	92.847	92.9111	92.863	92.8033	92.8571	92.8729	92.8569	92.8647	92.8501	92.8537	92.8252	92.8492	92.8579	92.8702	92.8143	92.8626	92.8139	92.8452	92.8523	92.826	92.8239	92.9064	92.8494	92.8308	92.8855	92.8213	92.8565	92.8534	92.8884	92.8583	92.8629	92.8373	92.8887	92.815	92.7141	92.8259	92.7529	92.7504
SAMN07659800.N.GBR.H	93.0071	92.9765	92.9795	92.9826	92.9136	92.969	92.9715	92.9624	92.9607	92.9765	92.9682	92.9543	93.0588	92.9736	92.9249	92.912	92.9591	92.9777	92.9815	92.9371	92.941	92.9709	92.9717	92.9676	92.965	92.9266	92.9594	93.0292	92.9684	92.9746	92.9651	92.9985	92.9517	93.0173	92.9558	92.9288	92.9988	92.9653	92.9884	92.966	92.9514	93.0289	92.9664	92.9508	92.9235	92.8318	92.9007	92.9231	92.8764
SAMN07659802.N.GBR.H	92.9768	92.9541	92.9615	93.0087	92.966	92.9689	92.9566	92.9216	92.9727	92.9711	92.9869	92.9558	93.0087	92.965	92.9232	92.9511	92.9569	92.9957	92.9747	92.9717	92.9431	92.9594	92.9688	92.9833	92.9514	92.9344	92.9829	92.9758	92.9686	92.9632	92.9913	92.9886	92.9802	92.9828	92.9259	92.9476	92.9525	92.9393	92.9351	92.9645	92.9909	92.9654	92.9411	92.9652	92.9424	92.8435	92.8783	92.853	92.8101
K449.2012.AUS.H	92.9441	92.9307	92.8942	92.9051	92.8934	92.9717	92.9216	92.9287	92.9117	92.9425	92.894	92.9545	92.9669	92.9026	92.929	92.8955	92.9381	92.9611	92.9771	92.9298	92.91	92.9184	92.9385	92.9263	92.9426	92.9315	92.9501	92.9171	92.9256	92.9141	92.9228	92.9174	92.926	92.9185	92.9216	92.9297	92.9172	92.9231	92.925	92.9392	92.9017	92.9048	92.9221	92.928	92.9047	92.8395	92.9786	92.9018	92.8256
M_kan-15129103.2015.AUS.H	92.9516	92.9608	92.9682	92.9404	92.9364	92.9731	92.944	92.9738	92.9485	92.9386	92.9462	92.9562	92.9663	92.9325	92.9581	92.9534	92.9768	92.9494	92.96	92.947	92.9332	92.959	92.9068	92.9315	92.9851	92.9558	92.934	92.9256	92.9652	92.9477	92.9686	92.9392	92.9962	92.9657	92.9604	92.9554	92.9311	92.934	92.9532	92.9871	92.9653	92.932	92.9414	92.9876	92.9623	92.8284	92.8908	92.8623	92.8379
SAMN07197158.2015.CZE.H	92.8904	92.8799	92.8891	92.879	92.8462	92.914	92.9491	92.8909	92.8987	92.8996	92.8887	92.883	92.9498	92.8985	92.8858	92.8382	92.8722	92.8679	92.8677	92.8384	92.8909	92.8486	92.8914	92.8918	92.9066	92.8656	92.9054	92.8784	92.8727	92.8217	92.873	92.8902	92.9366	92.8851	92.8887	92.8873	92.8558	92.9085	92.8703	92.9718	92.9623	92.8774	92.93	92.9511	92.8384	92.7067	92.8244	92.7437	92.7328
SAMN07197156.2015.CZE.H	92.8617	92.8861	92.8344	92.8489	92.8342	92.8804	92.9236	92.8603	92.8629	92.8791	92.8514	92.8787	92.8895	92.874	92.8695	92.8561	92.8355	92.9157	92.8407	92.8192	92.8264	92.8349	92.8457	92.8534	92.8763	92.8452	92.8763	92.8759	92.8157	92.8524	92.8425	92.8239	92.9527	92.8562	92.8264	92.8287	92.823	92.8424	92.8623	92.9359	92.9019	92.8418	92.8549	92.9162	92.8767	92.707	92.8298	92.7706	92.7311
MK_1010001468.N.BEL.S	92.8796	92.8663	92.9022	92.8849	92.8528	92.8891	92.8753	92.8469	92.9225	92.9063	92.8918	92.9028	92.9244	92.886	92.8543	92.8743	92.899	92.8809	92.9028	92.8974	92.8675	92.8705	92.9586	92.8716	92.8587	92.8525	92.9087	92.8831	92.8345	92.9011	92.8876	92.914	92.847	92.8823	92.8596	92.854	92.8954	92.8719	92.8153	92.8383	92.863	92.9006	92.8711	92.9076	92.8604	92.6695	92.7811	92.7117	92.7113
SAMEA4938325.2011.CHE.H	92.9556	92.9148	92.9372	92.9325	92.966	92.9127	92.988	92.9576	92.9519	92.9541	92.9284	92.9669	92.9874	92.9503	92.9117	92.9335	92.9211	92.9651	92.931	92.9578	92.8641	92.9469	92.9869	92.9099	92.9633	92.9268	92.9481	92.9463	92.9014	92.9555	92.9803	92.9527	92.9492	92.9608	92.9427	92.9451	92.9686	92.8933	92.8912	92.9133	92.9414	92.954	92.9295	92.9319	92.9246	92.7637	92.8912	92.8299	92.8215
SAMEA4938326.2014.CHE.H	92.9326	92.9199	92.9313	92.9597	92.9524	92.9131	92.9681	92.9144	92.9412	92.9563	92.9578	92.9624	92.9801	92.9466	92.9334	92.958	92.9269	92.9455	92.938	92.9194	92.8754	92.9317	92.9497	92.9129	92.9652	92.9498	92.9329	92.9288	92.918	92.9566	92.9584	92.9408	92.9272	92.9644	92.9287	92.9548	92.9531	92.8959	92.8889	92.9309	92.9237	92.938	92.95	92.9463	92.937	92.7783	92.8984	92.8281	92.8405
K104.1991.CHE.H	92.9925	92.9415	92.9989	92.9668	92.9948	93.026	92.9995	93.0185	92.987	93.0046	92.9515	92.9974	92.9592	92.9696	93.0268	92.9818	92.9846	93.0136	93.018	93.0069	92.9772	93.0016	93.0242	93.0083	92.983	93.0066	93.0111	92.996	92.9725	93.0008	92.9834	93.008	93.0098	92.9814	93.0108	92.943	92.9902	92.9721	92.9893	92.9713	92.9679	92.9947	92.9614	92.9938	93.0077	92.8004	92.9081	92.8585	92.8166
zs_sinA.2012.CHN.W	92.9405	92.9443	92.9527	92.9159	92.9117	92.8492	93.1195	93.0035	92.8579	92.8896	92.8765	92.9058	93.032	92.9013	92.9508	92.9978	92.8734	92.9085	92.86	92.85	92.87	92.8606	92.863	92.8367	92.9638	92.8559	92.8581	92.8411	92.9456	92.8592	92.9195	92.8381	93.0855	92.9361	92.8321	92.9757	92.8993	92.8541	92.8905	93.1152	93.0802	92.9558	92.8752	93.0939	92.8882	92.929	92.9369	92.8755	92.9294
zs_sin6.2012.CHN.W	92.8926	92.8807	92.8868	92.8329	92.8514	92.8009	92.9852	92.904	92.8527	92.7701	92.7335	92.7959	92.9191	92.8103	92.8496	92.902	92.7491	92.8183	92.8033	92.7839	92.7687	92.7504	92.8542	92.7758	92.862	92.7634	92.8079	92.8322	92.8567	92.8272	92.8857	92.8568	92.9736	92.9141	92.7938	92.8701	92.862	92.7816	92.7845	92.988	93.0371	92.9359	92.7647	93.0032	92.8265	92.8402	92.887	92.8905	92.8924
zs_liu_1.2012.CHN.W	92.9181	92.9854	92.9353	92.8987	92.8629	92.8729	93.0895	92.9556	92.8913	92.8742	92.8828	92.848	93.0179	92.8893	92.939	92.9704	92.8709	92.8764	92.8773	92.8575	92.8496	92.8603	92.8561	92.8367	92.9072	92.8414	92.8746	92.8531	92.9464	92.8558	92.9224	92.8695	93.0412	92.9224	92.8498	92.9371	92.9459	92.8598	92.8344	93.0615	93.0985	92.9522	92.8531	93.0756	92.8528	92.8822	92.8931	92.8882	92.8999
M_kan-15153941.2015.AUS.H	92.9513	92.9283	92.9168	92.8731	92.8351	92.8859	92.9213	92.9483	92.8498	92.8654	92.86	92.8596	92.8779	92.8931	92.899	92.9626	92.884	92.88	92.8771	92.8712	92.8629	92.8527	92.863	92.887	92.9727	92.8496	92.8611	92.8734	92.9054	92.8478	92.9575	92.8583	92.9095	92.9161	92.8626	92.925	92.9417	92.8529	92.9091	92.9658	92.9814	92.9391	92.8834	92.9397	92.9225	92.7728	92.8553	92.8191	92.7902
w88.2015.CHN.W	92.8908	92.9424	92.8847	92.8822	92.8141	92.8051	93.0652	92.8923	92.8728	92.7878	92.8144	92.8182	92.9227	92.8351	92.8766	92.917	92.7631	92.8314	92.8418	92.8032	92.798	92.7882	92.8232	92.8244	92.8989	92.799	92.8177	92.8245	92.8744	92.817	92.9131	92.817	92.982	92.917	92.8238	92.867	92.867	92.7991	92.8271	93.0313	93.0564	92.9008	92.8409	93.0011	92.8464	92.8632	92.9046	92.9066	92.8407
w87.2015.CHN.W	92.9199	92.9338	92.9422	92.8966	92.8766	92.8462	93.0953	92.9556	92.8815	92.8548	92.8634	92.8395	92.9863	92.8784	92.9182	92.956	92.8372	92.8541	92.8639	92.8149	92.8526	92.8225	92.8467	92.8284	92.9174	92.8576	92.8495	92.8864	92.9163	92.882	92.9269	92.889	93.0062	92.9174	92.8188	92.8984	92.9426	92.8251	92.8619	93.0476	93.058	92.963	92.8527	93.034	92.8675	92.845	92.8819	92.8735	92.8878
Mkan_732.N.USA.N	92.9141	92.9052	92.9402	92.8332	92.8394	92.8646	92.9518	92.9272	92.8573	92.8786	92.8457	92.868	92.9424	92.8566	92.8433	92.8773	92.8582	92.8733	92.8855	92.8791	92.8582	92.8382	92.8922	92.8707	92.9146	92.8393	92.8679	92.8626	92.8999	92.8668	92.9266	92.8708	92.8817	92.9252	92.8105	92.8947	92.9389	92.835	92.8713	92.8801	92.9294	92.919	92.8368	92.89	92.9268	92.728	92.8424	92.8185	92.7976
SAMEA4938328.1997.CHE.H	90.3233	90.2311	90.292	90.3305	90.2828	90.3127	90.2996	90.3405	90.3161	90.3307	90.2623	90.3092	90.2958	90.2988	90.3738	90.3728	90.3112	90.3069	90.3194	90.316	90.3339	90.3426	90.341	90.2784	90.3226	90.3051	90.325	90.3219	90.3015	90.299	90.3074	90.2985	90.3272	90.3206	90.3648	90.2606	90.2917	90.3641	90.2987	90.2863	90.2907	90.2897	90.2911	90.3128	90.2835	90.175	90.241	90.2873	90.2585
SAMN06215600.2010.NLD.H	90.2123	90.2042	90.2908	90.2708	90.3014	90.2823	90.2284	90.2451	90.2546	90.2856	90.218	90.1988	90.2948	90.3073	90.2768	90.2741	90.2411	90.2531	90.2673	90.208	90.2332	90.2446	90.2451	90.2434	90.2895	90.2561	90.2725	90.2491	90.2521	90.2702	90.235	90.2557	90.272	90.2944	90.283	90.1745	90.2889	90.2437	90.2479	90.2116	90.1935	90.2547	90.1482	90.2058	90.226	90.1993	90.2533	90.2009	90.2066
K451.2012.AUS.H	90.3379	90.2172	90.2951	90.3509	90.3097	90.2888	90.264	90.3185	90.3029	90.3137	90.2613	90.3161	90.3218	90.2784	90.306	90.3253	90.3139	90.2573	90.2726	90.305	90.2843	90.3376	90.321	90.3358	90.2989	90.3276	90.3312	90.2796	90.29	90.2807	90.2789	90.3204	90.2822	90.2951	90.3202	90.3336	90.2883	90.3377	90.2965	90.2764	90.2817	90.2965	90.2707	90.3028	90.2761	90.1633	90.2931	90.1831	90.2638
SAMN07659019.N.GBR.H	90.2658	90.2362	90.2814	90.2206	90.2538	90.3263	90.4004	90.315	90.2947	90.2529	90.2348	90.2602	90.3907	90.2842	90.2964	90.2791	90.2792	90.3069	90.2496	90.239	90.2477	90.2769	90.2331	90.2496	90.2839	90.3088	90.2433	90.2841	90.3038	90.2763	90.3148	90.2675	90.3855	90.2629	90.3084	90.2652	90.2609	90.2458	90.2844	90.3835	90.3937	90.244	90.2649	90.4029	90.2313	90.1777	90.3186	90.2247	90.2603
K434.2008.AUS.H	90.3442	90.2823	90.3195	90.3727	90.327	90.348	90.3415	90.3619	90.3452	90.343	90.3361	90.3366	90.3191	90.3102	90.3657	90.3825	90.3283	90.3211	90.3327	90.2963	90.3677	90.2686	90.3952	90.3306	90.3453	90.3325	90.3453	90.3146	90.3254	90.3067	90.3381	90.3514	90.35	90.3447	90.3477	90.3203	90.3217	90.3555	90.336	90.342	90.3303	90.3522	90.3056	90.323	90.3086	90.1513	90.3538	90.2452	90.2618
K190.1992.AUS.H	90.2419	90.2003	90.2309	90.2345	90.1909	90.2629	90.1886	90.3047	90.2094	90.2729	90.2372	90.2562	90.2479	90.1927	90.2503	90.2876	90.2738	90.2468	90.2168	90.2357	90.2622	90.2439	90.2338	90.2444	90.2531	90.3002	90.2361	90.228	90.2389	90.2479	90.2254	90.2776	90.2262	90.2367	90.2764	90.2749	90.2293	90.2557	90.2421	90.2744	90.2218	90.226	90.2602	90.2478	87.2308	90.0227	90.144	90.1603	90.159
K28.1990.AUS.H	90.4303	90.3664	90.3961	90.3301	90.3111	90.3235	90.3983	90.4462	90.3129	90.3276	90.3407	90.3488	90.3218	90.3316	90.3871	90.3715	90.3362	90.2954	90.3171	90.3515	90.3542	90.3297	90.3416	90.3457	90.3745	90.3251	90.3685	90.2869	90.3595	90.3001	90.4292	90.3524	90.3803	90.4434	90.3697	90.3414	90.4264	90.3592	90.4445	90.4083	90.4278	90.4026	90.2714	90.384	90.3746	90.2717	90.3625	90.3577	90.4112
1_20.N.CHN.H	90.3006	90.336	90.3189	90.2665	90.1975	90.2784	90.3921	90.3784	90.2083	90.2367	90.2417	90.2509	90.1927	90.2573	90.3163	90.3237	90.2196	90.268	90.1749	90.2575	90.2627	90.2456	90.2482	90.2522	90.3288	90.2903	90.2811	90.2516	90.3177	90.224	90.2986	90.2689	90.3588	90.3423	90.2966	90.3399	90.3628	90.2867	90.2758	90.3599	90.3091	90.3335	90.2581	90.3267	90.2602	90.2495	90.2993	90.2982	90.2999
SAMEA4938329.1997.CHE.H	90.2594	90.2663	90.2561	90.254	90.2272	90.2415	90.2612	90.2665	90.269	90.2408	90.2826	90.2382	90.279	90.2554	90.2563	90.2925	90.2595	90.2494	90.2468	90.2511	90.2585	90.2413	90.2628	90.265	90.2685	90.2818	90.2573	90.2352	90.2051	90.256	90.2734	90.2526	90.2926	90.2637	90.2707	90.2332	90.249	90.24	90.2088	90.2324	90.2611	90.2511	90.2597	90.2318	90.2158	90.2424	90.2768	90.255	90.2652
K355.2003.AUS.H	90.3434	90.3841	90.3874	90.342	90.3559	90.3602	90.3135	90.4099	90.3803	90.3493	90.3203	90.3488	90.374	90.3912	90.389	90.3669	90.367	90.3618	90.3492	90.3922	90.3716	90.3949	90.3695	90.3259	90.3552	90.3357	90.3854	90.3511	90.3902	90.3593	90.3562	90.404	90.36	90.3732	90.3728	90.3428	90.3184	90.3399	90.3573	90.3928	90.3613	90.3233	90.3144	90.3418	90.3145	90.2274	90.3409	90.2647	90.3378
SAMEA4938330.1997.CHE.H	90.3098	90.3108	90.262	90.2736	90.2515	90.2639	90.2373	90.3245	90.2671	90.2868	90.2825	90.263	90.3179	90.2754	90.3161	90.3347	90.2974	90.2911	90.2845	90.3085	90.2799	90.2657	90.2747	90.2918	90.3033	90.3328	90.275	90.2489	90.3011	90.3241	90.2814	90.2591	90.3377	90.2748	90.2909	90.3096	90.2975	90.3274	90.2687	90.2868	90.2884	90.2758	90.3098	90.2694	90.2329	90.2831	90.2781	90.3022	90.2872
[truncated: 308 more columns]

## Sheet: Fig. 2b
Recent recombinations (uper pannel of Fig. 2b)
Strain	Recombinant fragment length (bp)
	M. gastri	M. innocens	M. ostraviense	M. attenuatum	M. pseudokansasii	M. persicum	M. kansasii	Unknown
SAMN07193077.2011.KOR.H	0	0	0	0	0	272692	0	0
Mkan_3740.2009.CAN.H	1007	192	55018	0	198028	0	0	0
SAMN06339043.2010.NLD.H	0	0	0	8073	102454	137372	0	0
Mkan_3442.2008.CAN.H	1007	0	55015	4615	119495	50011	0	0
Mkan_4928.2007.CAN.H	0	0	0	0	96811	109053	0	0
SAMN07658838.N.GBR.H	0	0	110901	0	0	90045	0	0
Mkan_1403.2008.CAN.H	0	0	0	0	0	199981	0	0
12-1274.2012.CHN.H	1007	0	55015	0	118945	22850	0	0
SAMN07660143.N.GBR.H	0	0	94270	0	91262	9898	0	0
K202.1992.USA.H	0	0	0	31454	154876	0	0	0
SAMEA4938320.2018.CHE.H	0	0	0	10670	102454	67800	0	0
SAMN06339040.2010.NLD.H	1007	0	33116	0	0	140346	0	0
SAMN08397726.2010.BRA.H	0	0	0	0	102454	67800	0	0
SAMEA4938318.2011.CHE.H	0	0	0	0	0	157385	0	0
Mkan_1700.2008.CAN.H	0	0	0	0	98019	57060	0	0
SAMN06273889.2011.USA.M	0	0	38053	0	114091	0	0	0
Mkan_2035.2009.CAN.H	0	0	0	0	100179	44398	0	0
9-1035.2009.CHN.H	0	0	0	0	0	142932	0	0
ccdc_K281.N.CHN.H	0	0	0	0	15994	122691	0	0
12-1075.2012.CHN.H	0	0	0	0	0	135149	0	0
13-2047.2013.CHN.H	0	0	0	0	0	130876	0	0
ccdc_K308.N.CHN.H	0	0	0	0	0	130876	0	0
13-1802.2013.CHN.H	0	0	0	0	0	130876	0	0
10-2290.2010.CHN.H	0	0	0	74599	0	56169	0	0
12-938.2012.CHN.H	0	0	0	74599	0	56169	0	0
10-1523.2010.CHN.H	0	0	0	0	127493	0	0	0
9-1851.2009.CHN.H	0	0	0	0	0	120871	0	0
Mkan_662.N.USA.N	0	0	0	0	95026	0	0	19235
Mkan_1633.2008.CAN.H	1007	0	55018	0	53921	0	0	0
Mkan_4156.2009.CAN.H	1007	0	55018	0	53921	0	0	0
10-2175.2010.CHN.H	0	0	0	0	26414	83232	0	0
SAMN07660032.N.GBR.H	24511	0	80261	0	0	0	0	0
Mkan_4863.2007.CAN.H	0	0	0	0	104092	0	0	0
9-373.2009.CHN.H	0	0	0	0	88120	14327	0	0
12-226.2012.CHN.H	0	0	0	35103	0	67129	0	0
ccdc_S95.N.CHN.H	0	0	18617	0	0	83232	0	0
K65.1991.ZAF.H	0	0	0	0	100618	0	0	0
Mkan_2249.2009.CAN.H	0	0	0	0	100179	0	0	0
Mkan_3041.2008.CAN.H	0	0	0	0	100179	0	0	0
12-1425.2012.CHN.H	0	0	0	0	0	97947	0	0
ccdc_K310.N.CHN.H	0	0	0	15836	0	78371	0	0
12-1011.2012.CHN.H	0	0	0	19901	73780	0	0	0
13-1871.2013.CHN.H	0	0	0	19901	73780	0	0	0
13-2184.2013.CHN.H	0	0	0	19901	73780	0	0	0
ccdc_S430.N.CHN.H	0	0	0	19901	73699	0	0	0
11-270.2011.CHN.H	0	0	0	11261	0	79127	0	0
SAMN07660118.N.GBR.H	0	0	0	0	0	90236	0	0
K155.1991.GBR.H	0	0	0	0	0	90045	0	0
SAMN07658970.N.GBR.H	18251	0	31653	0	0	38314	0	0
SAMN07659778.N.GBR.H	18251	0	31653	0	0	38314	0	0
10-1929.2010.CHN.H	0	0	0	18055	0	67129	0	0
12-1094.2012.CHN.H	0	0	0	18055	0	67129	0	0
12-1925.2012.CHN.H	0	0	0	18055	0	67129	0	0
13-74.2013.CHN.H	0	0	0	18055	0	67129	0	0
13-409.2013.CHN.H	0	0	0	18055	0	67129	0	0
13-930.2013.CHN.H	0	0	0	18055	0	67129	0	0
13-1372.2013.CHN.H	0	0	0	18055	0	67129	0	0
13-1568.2013.CHN.H	0	0	0	18055	0	67129	0	0
13-2005.2013.CHN.H	0	0	0	18055	0	67129	0	0
13-659.2013.CHN.H	0	0	0	18055	0	67129	0	0
10-1075.2010.CHN.H	0	0	0	0	0	84399	0	0
12-504.2012.CHN.H	0	0	0	0	0	83232	0	0
13-494.2013.CHN.H	0	0	0	0	0	83232	0	0
ccdc_K309.N.CHN.H	0	0	0	0	0	83232	0	0
12-500.2012.CHN.H	0	0	0	0	1112	77298	0	0
12-1078.2012.CHN.H	0	0	0	0	0	77469	0	0
11-845.2011.CHN.H	0	0	0	15836	0	55786	0	0
K153.1991.GBR.H	0	0	20542	1591	0	49328	0	0
13-1741.2013.CHN.H	0	0	0	37858	0	32343	0	0
13-1744.2013.CHN.H	0	0	0	37858	0	32343	0	0
K33.1990.JPN.H	0	0	0	0	0	68779	0	0
10-115.2010.CHN.H	0	0	0	0	0	67466	0	0
10-1201.2010.CHN.H	0	0	0	0	0	67466	0	0
11-961.2011.CHN.H	0	0	0	0	0	67466	0	0
12-908.2012.CHN.H	0	0	0	0	0	67466	0	0
12-1384.2012.CHN.H	0	0	0	0	0	67466	0	0
13-1448.2013.CHN.H	0	0	0	0	0	67466	0	0
11-2254.2011.CHN.H	0	0	0	0	0	65172	0	0
K203.1992.USA.H	0	0	0	22523	0	0	0	40397
SAMN07659445.N.GBR.H	0	0	51554	0	0	8256	0	0
SAMN07660317.N.GBR.H	0	0	57610	0	0	0	0	0
SAMN07658790.N.GBR.H	0	0	0	1050	0	55988	0	0
K120.1991.BEL.H	0	0	0	0	0	56165	0	0
SAMN06339042.2010.NLD.H	0	0	0	453	0	54566	0	117
K154.1991.GBR.H	0	0	0	0	0	51671	0	0
SAMN07659651.N.GBR.H	0	0	0	0	0	51423	0	0
9-715.2009.CHN.H	0	0	0	39820	0	0	0	0
K67.1991.ZAF.H	0	0	0	0	39536	0	0	0
ccdc_S562.N.CHN.H	0	0	0	0	0	38201	0	0
12-1139.2012.CHN.H	0	0	0	27767	0	7410	0	0
ccdc_K230.N.CHN.H	0	0	0	0	0	34275	0	0
13-2434.2013.CHN.H	0	0	0	0	0	33943	0	0
SAMN07659897.N.GBR.H	0	0	0	0	0	33591	0	0
SAMN07660448.N.GBR.H	0	0	0	0	0	33591	0	0
sz_1_A73.N.CHN.H	0	2519	0	17405	414	2063	0	7832
sz_22026.N.CHN.H	0	147	0	11348	134	18527	0	0
ccdc_K268.N.CHN.H	0	0	0	0	0	30151	0	0
SAMN08395248.2010.BRA.H	0	0	0	107	0	29288	0	0
SAMN07659421.N.GBR.H	0	2810	135	17325	497	1793	0	6336
K304.1998.AUS.H	0	0	0	0	0	26470	0	0
SAMN08407563.2009.BRA.H	167	3131	300	13464	243	2032	0	6379
SAMN08399526.2007.BRA.H	167	3131	300	13375	243	2032	0	6379
SAMN08395135.2009.BRA.H	167	3116	300	13294	243	2032	0	6379
ccdc_K233.N.CHN.H	0	0	0	0	0	23878	0	0
sz_28923.N.CHN.H	0	0	0	0	0	23878	0	0
13-1033.2013.CHN.H	0	0	0	23213	0	0	0	0
K200.1992.USA.H	0	0	0	16076	0	0	0	6338
ccdc_K260.N.CHN.H	0	0	0	0	0	21946	0	0
SAMN07658261.N.GBR.H	0	0	0	0	21153	0	0	0
SAMN08407869.2011.BRA.H	273	2756	250	10510	213	1544	0	5584
SAMN08407906.2011.BRA.H	273	2756	250	10501	213	1544	0	5584
ccdc_S439.N.CHN.H	0	0	0	0	2572	18408	0	0
SAMN08407800.2011.BRA.H	273	2750	129	10112	213	2166	0	4896
K118.1991.BEL.H	0	0	0	0	0	18609	0	0
K68.1991.ZAF.H	0	0	0	17138	0	0	0	0
K420.2007.AUS.H	319	14791	879	0	0	1122	0	0
9-268.2009.CHN.H	0	0	0	14945	0	0	0	0
12-712.2012.CHN.H	0	0	0	14945	0	0	0	0
11-264.2011.CHN.H	0	0	0	14945	0	0	0	0
SAMN07658766.N.GBR.H	0	0	0	14945	0	0	0	0
SAMN07659402.N.GBR.H	9408	0	1605	0	0	0	0	0
K27.1990.AUS.H	0	2559	305	1466	0	430	0	676
K29.1990.AUS.H	0	2559	305	1424	0	430	0	676
ccdc_S452.N.CHN.H	0	0	0	5242	0	0	0	0
12-757.2012.CHN.H	0	0	0	0	0	2519	0	0
13-319.2013.CHN.H	0	0	0	0	2073	0	0	0
K121.1991.BEL.H	0	0	0	0	0	1792	0	0
SAMN06339047.2009.POL.H	0	0	0	0	0	0	0	135
9-44.2009.CHN.H	0	0	0	0	0	0	0	0
9-1623.2009.CHN.H	0	0	0	0	0	0	0	0
10-114.2010.CHN.H	0	0	0	0	0	0	0	0
10-280.2010.CHN.H	0	0	0	0	0	0	0	0
10-1079.2010.CHN.H	0	0	0	0	0	0	0	0
10-1098.2010.CHN.H	0	0	0	0	0	0	0	0
10-1331.2010.CHN.H	0	0	0	0	0	0	0	0
10-1844.2010.CHN.H	0	0	0	0	0	0	0	0
11-206.2011.CHN.H	0	0	0	0	0	0	0	0
11-271.2011.CHN.H	0	0	0	0	0	0	0	0
11-274.2011.CHN.H	0	0	0	0	0	0	0	0
11-336.2011.CHN.H	0	0	0	0	0	0	0	0
11-371.2011.CHN.H	0	0	0	0	0	0	0	0
11-830.2011.CHN.H	0	0	0	0	0	0	0	0
11-1085.2011.CHN.H	0	0	0	0	0	0	0	0
11-1145.2011.CHN.H	0	0	0	0	0	0	0	0
11-2159.2011.CHN.H	0	0	0	0	0	0	0	0
12-749.2012.CHN.H	0	0	0	0	0	0	0	0
9-368.2009.CHN.H	0	0	0	0	0	0	0	0
12-1091.2012.CHN.H	0	0	0	0	0	0	0	0
12-1095.2012.CHN.H	0	0	0	0	0	0	0	0
12-1523.2012.CHN.H	0	0	0	0	0	0	0	0
12-1929.2012.CHN.H	0	0	0	0	0	0	0	0
12-2274.2012.CHN.H	0	0	0	0	0	0	0	0
12-2397.2012.CHN.H	0	0	0	0	0	0	0	0
13-26.2013.CHN.H	0	0	0	0	0	0	0	0
13-149.2013.CHN.H	0	0	0	0	0	0	0	0
9-566.2009.CHN.H	0	0	0	0	0	0	0	0
13-416.2013.CHN.H	0	0	0	0	0	0	0	0
13-726.2013.CHN.H	0	0	0	0	0	0	0	0
13-874.2013.CHN.H	0	0	0	0	0	0	0	0
13-934.2013.CHN.H	0	0	0	0	0	0	0	0
13-1446.2013.CHN.H	0	0	0	0	0	0	0	0
13-1509.2013.CHN.H	0	0	0	0	0	0	0	0
13-2050.2013.CHN.H	0	0	0	0	0	0	0	0
9-1034.2009.CHN.H	0	0	0	0	0	0	0	0
9-1183.2009.CHN.H	0	0	0	0	0	0	0	0
ccdc_K304.N.CHN.H	0	0	0	0	0	0	0	0
ccdc_K301.N.CHN.H	0	0	0	0	0	0	0	0
ccdc_K238.N.CHN.H	0	0	0	0	0	0	0	0
ccdc_S410.N.CHN.H	0	0	0	0	0	0	0	0
ccdc_S415.N.CHN.H	0	0	0	0	0	0	0	0
ccdc_S432.N.CHN.H	0	0	0	0	0	0	0	0
ccdc_S470.N.CHN.H	0	0	0	0	0	0	0	0
ccdc_S592.N.CHN.H	0	0	0	0	0	0	0	0
SAMN06273888.2011.USA.M	0	0	0	0	0	0	0	0
SAMN06339044.1968.DEU.H	0	0	0	0	0	0	0	0
SAMN06339048.2008.POL.H	0	0	0	0	0	0	0	0
SAMN06339049.2009.POL.H	0	0	0	0	0	0	0	0
SAMN08395293.2010.BRA.H	0	0	0	0	0	0	0	0
SAMN08397724.2010.BRA.H	0	0	0	0	0	0	0	0
SAMN08399459.2011.BRA.H	0	0	0	0	0	0	0	0
SAMN08399508.2011.BRA.H	0	0	0	0	0	0	0	0
SAMEA4938319.2014.CHE.H	0	0	0	0	0	0	0	0
K1.1990.AUS.H	0	0	0	0	0	0	0	0
K101.1991.CHE.H	0	0	0	0	0	0	0	0
K119.1991.BEL.H	0	0	0	0	0	0	0	0
K132.1991.AUS.W	0	0	0	0	0	0	0	0
K133.1991.AUS.W	0	0	0	0	0	0	0	0
K141.1991.AUS.W	0	0	0	0	0	0	0	0
K142.1991.AUS.W	0	0	0	0	0	0	0	0
K156.1991.GBR.H	0	0	0	0	0	0	0	0
K178.1992.AUS.W	0	0	0	0	0	0	0	0
K191.1992.AUS.H	0	0	0	0	0	0	0	0
K199.1992.USA.H	0	0	0	0	0	0	0	0
K2.1990.AUS.H	0	0	0	0	0	0	0	0
K201.1992.USA.H	0	0	0	0	0	0	0	0
K22.1990.AUS.H	0	0	0	0	0	0	0	0
K224.1992.AUS.W	0	0	0	0	0	0	0	0
K23.1990.AUS.H	0	0	0	0	0	0	0	0
K230.1993.AUS.W	0	0	0	0	0	0	0	0
K232.1993.AUS.H	0	0	0	0	0	0	0	0
K235.1993.AUS.W	0	0	0	0	0	0	0	0
K24.1990.AUS.H	0	0	0	0	0	0	0	0
K240.1993.AUS.H	0	0	0	0	0	0	0	0
K241.1993.AUS.W	0	0	0	0	0	0	0	0
K249.1994.AUS.W	0	0	0	0	0	0	0	0
K250.1994.AUS.W	0	0	0	0	0	0	0	0
K260.1995.AUS.H	0	0	0	0	0	0	0	0
K275.1996.AUS.W	0	0	0	0	0	0	0	0
K276.1996.AUS.W	0	0	0	0	0	0	0	0
K280.1996.AUS.W	0	0	0	0	0	0	0	0
K283.1996.AUS.W	0	0	0	0	0	0	0	0
K286.1996.AUS.H	0	0	0	0	0	0	0	0
K299.1997.AUS.H	0	0	0	0	0	0	0	0
K3.1990.AUS.H	0	0	0	0	0	0	0	0
K300.1997.AUS.H	0	0	0	0	0	0	0	0
K305.1998.AUS.H	0	0	0	0	0	0	0	0
K315.1999.AUS.H	0	0	0	0	0	0	0	0
K316.1999.AUS.H	0	0	0	0	0	0	0	0
K333.2000.AUS.H	0	0	0	0	0	0	0	0
K334.2000.AUS.H	0	0	0	0	0	0	0	0
K34.1990.JPN.H	0	0	0	0	0	0	0	0
K345.2001.AUS.H	0	0	0	0	0	0	0	0
K35.1990.JPN.H	0	0	0	0	0	0	0	0
K370.2003.AUS.H	0	0	0	0	0	0	0	0
K380.2004.AUS.H	0	0	0	0	0	0	0	0
K394.2005.AUS.H	0	0	0	0	0	0	0	0
K395.2005.AUS.H	0	0	0	0	0	0	0	0
K4.1990.AUS.H	0	0	0	0	0	0	0	0
K411.2005.AUS.H	0	0	0	0	0	0	0	0
K412.2005.AUS.H	0	0	0	0	0	0	0	0
K421.2007.AUS.H	0	0	0	0	0	0	0	0
K429.2007.AUS.H	0	0	0	0	0	0	0	0
K436.2008.AUS.H	0	0	0	0	0	0	0	0
K44.1991.AUS.W	0	0	0	0	0	0	0	0
K445.2010.AUS.H	0	0	0	0	0	0	0	0
K49.1991.AUS.H	0	0	0	0	0	0	0	0
K50.1991.AUS.H	0	0	0	0	0	0	0	0
K63.1991.AUS.W	0	0	0	0	0	0	0	0
K64.1991.AUS.W	0	0	0	0	0	0	0	0
K66.1991.ZAF.H	0	0	0	0	0	0	0	0
K74.1991.ZAF.H	0	0	0	0	0	0	0	0
ATCC-12478.1955.USA.H	0	0	0	0	0	0	0	0
9-127.2009.CHN.H	0	0	0	0	0	0	0	0
11-1153.2011.CHN.H	0	0	0	0	0	0	0	0
11-2100.2011.CHN.H	0	0	0	0	0	0	0	0
12-1079.2012.CHN.H	0	0	0	0	0	0	0	0
12-1747.2012.CHN.H	0	0	0	0	0	0	0	0
13-679.2013.CHN.H	0	0	0	0	0	0	0	0
13-826.2013.CHN.H	0	0	0	0	0	0	0	0
13-927.2013.CHN.H	0	0	0	0	0	0	0	0
13-1354.2013.CHN.H	0	0	0	0	0	0	0	0
13-2340.2013.CHN.H	0	0	0	0	0	0	0	0
9-1260.2009.CHN.H	0	0	0	0	0	0	0	0
13-2366.2013.CHN.H	0	0	0	0	0	0	0	0
13-2381.2013.CHN.H	0	0	0	0	0	0	0	0
13-2449.2013.CHN.H	0	0	0	0	0	0	0	0
10-1065.2010.CHN.H	0	0	0	0	0	0	0	0
10-1914.2010.CHN.H	0	0	0	0	0	0	0	0
10-2133.2010.CHN.H	0	0	0	0	0	0	0	0
11-37.2011.CHN.H	0	0	0	0	0	0	0	0
11-55.2011.CHN.H	0	0	0	0	0	0	0	0
sz_22787.N.CHN.H	0	0	0	0	0	0	0	0
sz_26772.N.CHN.H	0	0	0	0	0	0	0	0
SMC1.2011.KOR.H	0	0	0	0	0	0	0	0
M_kan-148829.1990.AUS.W	0	0	0	0	0	0	0	0
M_kan-15117127.2015.AUS.H	0	0	0	0	0	0	0	0
M_kan-15147942.2015.AUS.H	0	0	0	0	0	0	0	0
M_kan-15152672.2015.AUS.H	0	0	0	0	0	0	0	0
M_kan-15159888.2015.AUS.H	0	0	0	0	0	0	0	0
MK_1010001495.N.CZE.W	0	0	0	0	0	0	0	0
SAMN07658647.N.GBR.H	0	0	0	0	0	0	0	0
SAMN07660132.N.GBR.H	0	0	0	0	0	0	0	0
SAMN07660076.N.GBR.H	0	0	0	0	0	0	0	0
SAMN07660387.N.GBR.H	0	0	0	0	0	0	0	0
SAMN07660034.N.GBR.H	0	0	0	0	0	0	0	0
SAMN07660025.N.GBR.H	0	0	0	0	0	0	0	0
Mkan_824.N.USA.N	0	0	0	0	0	0	0	0
K102.1991.CHE.H	11695	11897	0	218	427	1319	41495	1055
SAMN07196566.2015.CZE.H	17843	1678	0	0	168	898	14738	0
K427.2007.AUS.H	27363	0	0	0	214	0	0	0
K359.2003.AUS.H	27371	0	0	0	180	0	0	0
MK_1010001458.N.DEU.W	19847	1073	0	0	0	264	253	0
K28.1990.AUS.H	0	103	0	0	0	0	5507	0
1_20.N.CHN.H	0	0	0	0	0	0	5498	0
SAMN07659019.N.GBR.H	0	0	0	0	0	0	4761	0
K451.2012.AUS.H	0	0	0	0	0	0	4630	0
SAMN06215600.2010.NLD.H	0	0	0	0	0	0	4496	0
SAMEA4938328.1997.CHE.H	0	0	0	0	0	0	3925	0
K434.2008.AUS.H	0	0	0	0	0	0	3825	0
SAMEA4938330.1997.CHE.H	0	0	0	0	117	0	1773	1916
K355.2003.AUS.H	0	0	0	0	0	0	2156	518
K190.1992.AUS.H	0	0	0	0	0	0	1951	0
SAMEA4938329.1997.CHE.H	0	0	0	0	0	0	1716	0
Mkan_732.N.USA.N	49423	1985	4924	12912	0	0	174	24988
w87.2015.CHN.W	0	0	0	11270	0	0	0	0
w88.2015.CHN.W	0	0	0	11270	0	0	0	0
zs_sinA.2012.CHN.W	0	0	0	11270	0	0	0	0
zs_sin6.2012.CHN.W	0	0	0	11270	0	0	0	0
zs_liu_1.2012.CHN.W	0	0	0	11270	0	0	0	0
M_kan-15153941.2015.AUS.H	0	0	0	11270	0	0	0	0
M_kan-15129103.2015.AUS.H	0	0	0	0	0	0	0	383
K449.2012.AUS.H	0	0	0	0	0	0	253	0
SAMN07197156.2015.CZE.H	0	0	0	0	0	0	0	0
SAMN07197158.2015.CZE.H	0	0	0	0	0	0	0	0
SAMEA4938326.2014.CHE.H	0	0	0	0	0	0	0	0
SAMEA4938325.2011.CHE.H	0	0	0	0	0	0	0	0
SAMEA4938324.1997.CHE.H	0	0	0	0	0	0	0	0
K103.1991.CHE.H	0	0	0	0	0	0	0	0
K104.1991.CHE.H	0	0	0	0	0	0	0	0
K105.1991.CHE.H	0	0	0	0	0	0	0	0
K117.1991.CHE.H	0	0	0	0	0	0	0	0
K60.1991.AUS.W	0	0	0	0	0	0	0	0
K61.1991.AUS.W	0	0	0	0	0	0	0	0
M_kan-15126424.2015.AUS.H	0	0	0	0	0	0	0	0
MK_1010001468.N.BEL.S	0	0	0	0	0	0	0	0
SAMN07659802.N.GBR.H	0	0	0	0	0	0	0	0
SAMN07659800.N.GBR.H	0	0	0	0	0	0	0	0
SAMN07658754.N.GBR.H	170	0	985	0	0	0	119187	1684
SAMN07196563.1999.ESP.H	0	0	0	0	0	0	36122	0
SAMN07193079.1999.ESP.H	0	0	0	0	0	0	36115	0
Mkan_3324.2007.CAN.H	0	0	0	20211	0	0	10605	140
SAMN06339045.2011.NLD.H	0	169	0	332	0	0	6079	0
K344.2001.AUS.H	495	270	2547	0	260	0	1477	526
K384.2004.AUS.H	495	270	2547	0	260	0	1477	526
K372.2003.AUS.H	495	270	2547	0	260	0	1465	526
Mkan_4526.2007.CAN.H	0	1603	0	691	0	0	138	609
SAMN06368474.2011.POL.H	0	0	0	765	0	0	138	1460
SAMEA4938323.2007.CHE.H	0	0	0	332	0	0	262	1460
SAMN06339041.2010.NLD.H	0	0	0	332	0	0	138	1460
SAMEA4938321.2010.CHE.H	0	0	0	332	0	0	138	1460
K122.1991.BEL.H	0	0	0	332	0	0	138	1460
MK_1010001469.N.ITA.W	0	0	0	320	0	0	138	1460
SAMN07660408.N.GBR.H	0	0	0	320	0	0	138	1460
w79.2015.CHN.W	0	0	0	320	0	0	138	609
SAMN06339046.2011.NLD.H	0	0	0	0	0	0	0	628
SAMEA4938322.2016.CHE.H	0	0	0	0	0	0	0	628
ccdc_A30.N.CHN.H	0	0	0	332	0	0	138	0
12-864.2012.CHN.H	0	0	0	332	0	0	138	0
0927A1_K205.2015.CHN.W	0	0	0	320	0	0	138	0
w49.2015.CHN.W	0	0	0	320	0	0	138	0
w71.2015.CHN.W	0	0	0	311	0	0	138	0
w48.2015.CHN.W	439	0	0	0	0	0	0	0
0927A3_K207.2015.CHN.W	0	0	0	0	0	0	0	0
0927A4_K208.2015.CHN.W	0	0	0	0	0	0	0	0
0927A5_K209.2015.CHN.W	0	0	0	0	0	0	0	0
0927A6_K210.2015.CHN.W	0	0	0	0	0	0	0	0
0927A7_K211.2015.CHN.W	0	0	0	0	0	0	0	0
0927A8_K212.2015.CHN.W	0	0	0	0	0	0	0	0
9-60.2009.CHN.H	0	0	0	0	0	0	0	0
w84.2015.CHN.W	0	0	0	0	0	0	0	0
13-2204.2013.CHN.H	0	0	0	0	0	0	0	0
MK_1010001493.N.NLD.W	676	0	1060	0	258	1811	2046	628
SAMN07197157.2011.POL.H	0	0	0	0	0	0	0	0
SAMEA4938327.2009.CHE.H	0	0	0	0	0	0	0	0
MK_1010001454.N.DEU.W	0	0	0	0	0	0	0	0
SAMN02597426.N.USA.H	0	0	0	0	0	0	0	0
SAMN04216928.N.USA.H	0	0	0	0	0	0	0	0
Mkan_537.2010.CAN.H	0	0	0	0	0	0	0	0
Ancestral recombinations (lower pannel of Fig. 2b)
Strain	Recombinant fragment length (bp)
	M. innocens	M. ostraviense	M. attenuatum	M. pseudokansasii	M. persicum	M. kansasii
SAMN07193077.2011.KOR.H	0	0	0	0	0	0
Mkan_3740.2009.CAN.H	0	0	0	0	0	0
SAMN06339043.2010.NLD.H	0	0	0	0	0	0
Mkan_3442.2008.CAN.H	0	0	0	0	0	0
Mkan_4928.2007.CAN.H	0	0	0	0	0	0
SAMN07658838.N.GBR.H	0	0	0	0	0	0
Mkan_1403.2008.CAN.H	0	0	0	0	0	0
12-1274.2012.CHN.H	0	0	0	0	0	0
SAMN07660143.N.GBR.H	0	0	0	0	0	0
K202.1992.USA.H	0	0	0	0	0	0
SAMEA4938320.2018.CHE.H	0	0	0	0	0	0
SAMN06339040.2010.NLD.H	0	0	0	0	0	0
SAMN08397726.2010.BRA.H	0	0	0	0	0	0
SAMEA4938318.2011.CHE.H	0	0	0	0	0	0
Mkan_1700.2008.CAN.H	0	0	0	0	0	0
SAMN06273889.2011.USA.M	0	0	0	0	0	0
Mkan_2035.2009.CAN.H	0	0	0	0	0	0
9-1035.2009.CHN.H	0	0	0	0	0	0
ccdc_K281.N.CHN.H	0	0	0	0	0	0
12-1075.2012.CHN.H	0	0	0	0	0	0
13-2047.2013.CHN.H	0	0	0	0	0	0
ccdc_K308.N.CHN.H	0	0	0	0	0	0
13-1802.2013.CHN.H	0	0	0	0	0	0
10-2290.2010.CHN.H	0	0	0	0	0	0
12-938.2012.CHN.H	0	0	0	0	0	0
10-1523.2010.CHN.H	0	0	0	0	0	0
9-1851.2009.CHN.H	0	0	0	0	0	0
Mkan_662.N.USA.N	0	0	0	0	0	0
Mkan_1633.2008.CAN.H	0	0	0	0	0	0
Mkan_4156.2009.CAN.H	0	0	0	0	0	0
10-2175.2010.CHN.H	0	0	0	0	0	0
SAMN07660032.N.GBR.H	0	0	0	0	0	0
Mkan_4863.2007.CAN.H	0	0	0	0	0	0
9-373.2009.CHN.H	0	0	0	0	0	0
12-226.2012.CHN.H	0	0	0	0	0	0
ccdc_S95.N.CHN.H	0	0	0	0	0	0
K65.1991.ZAF.H	0	0	0	0	0	0
Mkan_2249.2009.CAN.H	0	0	0	0	0	0
Mkan_3041.2008.CAN.H	0	0	0	0	0	0
12-1425.2012.CHN.H	0	0	0	0	0	0
ccdc_K310.N.CHN.H	0	0	0	0	0	0
12-1011.2012.CHN.H	0	0	0	0	0	0
13-1871.2013.CHN.H	0	0	0	0	0	0
13-2184.2013.CHN.H	0	0	0	0	0	0
ccdc_S430.N.CHN.H	0	0	0	0	0	0
11-270.2011.CHN.H	0	0	0	0	0	0
SAMN07660118.N.GBR.H	0	0	0	0	0	0
K155.1991.GBR.H	0	0	0	0	0	0
SAMN07658970.N.GBR.H	0	0	0	0	0	0
SAMN07659778.N.GBR.H	0	0	0	0	0	0
10-1929.2010.CHN.H	0	0	0	0	0	0
12-1094.2012.CHN.H	0	0	0	0	0	0
12-1925.2012.CHN.H	0	0	0	0	0	0
13-74.2013.CHN.H	0	0	0	0	0	0
13-409.2013.CHN.H	0	0	0	0	0	0
13-930.2013.CHN.H	0	0	0	0	0	0
13-1372.2013.CHN.H	0	0	0	0	0	0
13-1568.2013.CHN.H	0	0	0	0	0	0
13-2005.2013.CHN.H	0	0	0	0	0	0
13-659.2013.CHN.H	0	0	0	0	0	0
10-1075.2010.CHN.H	0	0	0	0	0	0
12-504.2012.CHN.H	0	0	0	0	0	0
13-494.2013.CHN.H	0	0	0	0	0	0
ccdc_K309.N.CHN.H	0	0	0	0	0	0
12-500.2012.CHN.H	0	0	0	0	0	0
12-1078.2012.CHN.H	0	0	0	0	0	0
11-845.2011.CHN.H	0	0	0	0	0	0
K153.1991.GBR.H	0	0	0	0	0	0
13-1741.2013.CHN.H	0	0	0	0	0	0
13-1744.2013.CHN.H	0	0	0	0	0	0
K33.1990.JPN.H	0	0	0	0	0	0
10-115.2010.CHN.H	0	0	0	0	0	0
10-1201.2010.CHN.H	0	0	0	0	0	0
11-961.2011.CHN.H	0	0	0	0	0	0
12-908.2012.CHN.H	0	0	0	0	0	0
12-1384.2012.CHN.H	0	0	0	0	0	0
13-1448.2013.CHN.H	0	0	0	0	0	0
11-2254.2011.CHN.H	0	0	0	0	0	0
K203.1992.USA.H	0	0	0	0	0	0
SAMN07659445.N.GBR.H	0	0	0	0	0	0
SAMN07660317.N.GBR.H	0	0	0	0	0	0
SAMN07658790.N.GBR.H	0	0	0	0	0	0
K120.1991.BEL.H	0	0	0	0	0	0
SAMN06339042.2010.NLD.H	0	0	0	0	0	0
K154.1991.GBR.H	0	0	0	0	0	0
SAMN07659651.N.GBR.H	0	0	0	0	0	0
9-715.2009.CHN.H	0	0	0	0	0	0
K67.1991.ZAF.H	0	0	0	0	0	0
ccdc_S562.N.CHN.H	0	0	0	0	0	0
12-1139.2012.CHN.H	0	0	0	0	0	0
ccdc_K230.N.CHN.H	0	0	0	0	0	0
13-2434.2013.CHN.H	0	0	0	0	0	0
SAMN07659897.N.GBR.H	0	0	0	0	0	0
SAMN07660448.N.GBR.H	0	0	0	0	0	0
sz_1_A73.N.CHN.H	0	0	0	0	0	0
sz_22026.N.CHN.H	0	0	0	0	0	0
ccdc_K268.N.CHN.H	0	0	0	0	0	0
SAMN08395248.2010.BRA.H	0	0	0	0	0	0
SAMN07659421.N.GBR.H	0	0	0	0	0	0
K304.1998.AUS.H	0	0	0	0	0	0
SAMN08407563.2009.BRA.H	0	0	0	0	0	0
SAMN08399526.2007.BRA.H	0	0	0	0	0	0
SAMN08395135.2009.BRA.H	0	0	0	0	0	0
ccdc_K233.N.CHN.H	0	0	0	0	0	0
sz_28923.N.CHN.H	0	0	0	0	0	0
13-1033.2013.CHN.H	0	0	0	0	0	0
K200.1992.USA.H	0	0	0	0	0	0
ccdc_K260.N.CHN.H	0	0	0	0	0	0
SAMN07658261.N.GBR.H	0	0	0	0	0	0
SAMN08407869.2011.BRA.H	0	0	0	0	0	0
SAMN08407906.2011.BRA.H	0	0	0	0	0	0
ccdc_S439.N.CHN.H	0	0	0	0	0	0
SAMN08407800.2011.BRA.H	0	0	0	0	0	0
K118.1991.BEL.H	0	0	0	0	0	0
K68.1991.ZAF.H	0	0	0	0	0	0
K420.2007.AUS.H	0	0	0	0	0	0
9-268.2009.CHN.H	0	0	0	0	0	0
12-712.2012.CHN.H	0	0	0	0	0	0
11-264.2011.CHN.H	0	0	0	0	0	0
SAMN07658766.N.GBR.H	0	0	0	0	0	0
SAMN07659402.N.GBR.H	0	0	0	0	0	0
K27.1990.AUS.H	0	0	0	0	0	0
K29.1990.AUS.H	0	0	0	0	0	0
ccdc_S452.N.CHN.H	0	0	0	0	0	0
12-757.2012.CHN.H	0	0	0	0	0	0
13-319.2013.CHN.H	0	0	0	0	0	0
K121.1991.BEL.H	0	0	0	0	0	0
SAMN06339047.2009.POL.H	0	0	0	0	0	0
9-44.2009.CHN.H	0	0	0	0	0	0
9-1623.2009.CHN.H	0	0	0	0	0	0
10-114.2010.CHN.H	0	0	0	0	0	0
10-280.2010.CHN.H	0	0	0	0	0	0
10-1079.2010.CHN.H	0	0	0	0	0	0
10-1098.2010.CHN.H	0	0	0	0	0	0
10-1331.2010.CHN.H	0	0	0	0	0	0
10-1844.2010.CHN.H	0	0	0	0	0	0
11-206.2011.CHN.H	0	0	0	0	0	0
11-271.2011.CHN.H	0	0	0	0	0	0
11-274.2011.CHN.H	0	0	0	0	0	0
11-336.2011.CHN.H	0	0	0	0	0	0
11-371.2011.CHN.H	0	0	0	0	0	0
11-830.2011.CHN.H	0	0	0	0	0	0
11-1085.2011.CHN.H	0	0	0	0	0	0
11-1145.2011.CHN.H	0	0	0	0	0	0
11-2159.2011.CHN.H	0	0	0	0	0	0
12-749.2012.CHN.H	0	0	0	0	0	0
9-368.2009.CHN.H	0	0	0	0	0	0
12-1091.2012.CHN.H	0	0	0	0	0	0
12-1095.2012.CHN.H	0	0	0	0	0	0
12-1523.2012.CHN.H	0	0	0	0	0	0
12-1929.2012.CHN.H	0	0	0	0	0	0
12-2274.2012.CHN.H	0	0	0	0	0	0
12-2397.2012.CHN.H	0	0	0	0	0	0
13-26.2013.CHN.H	0	0	0	0	0	0
13-149.2013.CHN.H	0	0	0	0	0	0
9-566.2009.CHN.H	0	0	0	0	0	0
13-416.2013.CHN.H	0	0	0	0	0	0
13-726.2013.CHN.H	0	0	0	0	0	0
13-874.2013.CHN.H	0	0	0	0	0	0
13-934.2013.CHN.H	0	0	0	0	0	0
13-1446.2013.CHN.H	0	0	0	0	0	0
13-1509.2013.CHN.H	0	0	0	0	0	0
13-2050.2013.CHN.H	0	0	0	0	0	0
9-1034.2009.CHN.H	0	0	0	0	0	0
9-1183.2009.CHN.H	0	0	0	0	0	0
ccdc_K304.N.CHN.H	0	0	0	0	0	0
ccdc_K301.N.CHN.H	0	0	0	0	0	0
ccdc_K238.N.CHN.H	0	0	0	0	0	0
ccdc_S410.N.CHN.H	0	0	0	0	0	0
ccdc_S415.N.CHN.H	0	0	0	0	0	0
ccdc_S432.N.CHN.H	0	0	0	0	0	0
ccdc_S470.N.CHN.H	0	0	0	0	0	0
ccdc_S592.N.CHN.H	0	0	0	0	0	0
SAMN06273888.2011.USA.M	0	0	0	0	0	0
SAMN06339044.1968.DEU.H	0	0	0	0	0	0
SAMN06339048.2008.POL.H	0	0	0	0	0	0
SAMN06339049.2009.POL.H	0	0	0	0	0	0
SAMN08395293.2010.BRA.H	0	0	0	0	0	0
SAMN08397724.2010.BRA.H	0	0	0	0	0	0
SAMN08399459.2011.BRA.H	0	0	0	0	0	0
SAMN08399508.2011.BRA.H	0	0	0	0	0	0
SAMEA4938319.2014.CHE.H	0	0	0	0	0	0
K1.1990.AUS.H	0	0	0	0	0	0
K101.1991.CHE.H	0	0	0	0	0	0
K119.1991.BEL.H	0	0	0	0	0	0
K132.1991.AUS.W	0	0	0	0	0	0
K133.1991.AUS.W	0	0	0	0	0	0
K141.1991.AUS.W	0	0	0	0	0	0
K142.1991.AUS.W	0	0	0	0	0	0
K156.1991.GBR.H	0	0	0	0	0	0
K178.1992.AUS.W	0	0	0	0	0	0
K191.1992.AUS.H	0	0	0	0	0	0
K199.1992.USA.H	0	0	0	0	0	0
K2.1990.AUS.H	0	0	0	0	0	0
K201.1992.USA.H	0	0	0	0	0	0
K22.1990.AUS.H	0	0	0	0	0	0
K224.1992.AUS.W	0	0	0	0	0	0
K23.1990.AUS.H	0	0	0	0	0	0
K230.1993.AUS.W	0	0	0	0	0	0
K232.1993.AUS.H	0	0	0	0	0	0
K235.1993.AUS.W	0	0	0	0	0	0
K24.1990.AUS.H	0	0	0	0	0	0
K240.1993.AUS.H	0	0	0	0	0	0
K241.1993.AUS.W	0	0	0	0	0	0
K249.1994.AUS.W	0	0	0	0	0	0
K250.1994.AUS.W	0	0	0	0	0	0
K260.1995.AUS.H	0	0	0	0	0	0
K275.1996.AUS.W	0	0	0	0	0	0
K276.1996.AUS.W	0	0	0	0	0	0
K280.1996.AUS.W	0	0	0	0	0	0
K283.1996.AUS.W	0	0	0	0	0	0
K286.1996.AUS.H	0	0	0	0	0	0
K299.1997.AUS.H	0	0	0	0	0	0
K3.1990.AUS.H	0	0	0	0	0	0
K300.1997.AUS.H	0	0	0	0	0	0
K305.1998.AUS.H	0	0	0	0	0	0
K315.1999.AUS.H	0	0	0	0	0	0
K316.1999.AUS.H	0	0	0	0	0	0
K333.2000.AUS.H	0	0	0	0	0	0
K334.2000.AUS.H	0	0	0	0	0	0
K34.1990.JPN.H	0	0	0	0	0	0
K345.2001.AUS.H	0	0	0	0	0	0
K35.1990.JPN.H	0	0	0	0	0	0
K370.2003.AUS.H	0	0	0	0	0	0
K380.2004.AUS.H	0	0	0	0	0	0
K394.2005.AUS.H	0	0	0	0	0	0
K395.2005.AUS.H	0	0	0	0	0	0
K4.1990.AUS.H	0	0	0	0	0	0
K411.2005.AUS.H	0	0	0	0	0	0
K412.2005.AUS.H	0	0	0	0	0	0
K421.2007.AUS.H	0	0	0	0	0	0
K429.2007.AUS.H	0	0	0	0	0	0
K436.2008.AUS.H	0	0	0	0	0	0
K44.1991.AUS.W	0	0	0	0	0	0
K445.2010.AUS.H	0	0	0	0	0	0
K49.1991.AUS.H	0	0	0	0	0	0
K50.1991.AUS.H	0	0	0	0	0	0
K63.1991.AUS.W	0	0	0	0	0	0
K64.1991.AUS.W	0	0	0	0	0	0
K66.1991.ZAF.H	0	0	0	0	0	0
K74.1991.ZAF.H	0	0	0	0	0	0
ATCC-12478.1955.USA.H	0	0	0	0	0	0
9-127.2009.CHN.H	0	0	0	0	0	0
11-1153.2011.CHN.H	0	0	0	0	0	0
11-2100.2011.CHN.H	0	0	0	0	0	0
12-1079.2012.CHN.H	0	0	0	0	0	0
12-1747.2012.CHN.H	0	0	0	0	0	0
13-679.2013.CHN.H	0	0	0	0	0	0
13-826.2013.CHN.H	0	0	0	0	0	0
13-927.2013.CHN.H	0	0	0	0	0	0
13-1354.2013.CHN.H	0	0	0	0	0	0
13-2340.2013.CHN.H	0	0	0	0	0	0
9-1260.2009.CHN.H	0	0	0	0	0	0
13-2366.2013.CHN.H	0	0	0	0	0	0
13-2381.2013.CHN.H	0	0	0	0	0	0
13-2449.2013.CHN.H	0	0	0	0	0	0
10-1065.2010.CHN.H	0	0	0	0	0	0
10-1914.2010.CHN.H	0	0	0	0	0	0
10-2133.2010.CHN.H	0	0	0	0	0	0
11-37.2011.CHN.H	0	0	0	0	0	0
11-55.2011.CHN.H	0	0	0	0	0	0
sz_22787.N.CHN.H	0	0	0	0	0	0
sz_26772.N.CHN.H	0	0	0	0	0	0
SMC1.2011.KOR.H	0	0	0	0	0	0
M_kan-148829.1990.AUS.W	0	0	0	0	0	0
M_kan-15117127.2015.AUS.H	0	0	0	0	0	0
M_kan-15147942.2015.AUS.H	0	0	0	0	0	0
M_kan-15152672.2015.AUS.H	0	0	0	0	0	0
M_kan-15159888.2015.AUS.H	0	0	0	0	0	0
MK_1010001495.N.CZE.W	0	0	0	0	0	0
SAMN07658647.N.GBR.H	0	0	0	0	0	0
SAMN07660132.N.GBR.H	0	0	0	0	0	0
SAMN07660076.N.GBR.H	0	0	0	0	0	0
SAMN07660387.N.GBR.H	0	0	0	0	0	0
SAMN07660034.N.GBR.H	0	0	0	0	0	0
SAMN07660025.N.GBR.H	0	0	0	0	0	0
Mkan_824.N.USA.N	0	0	0	0	0	0
K102.1991.CHE.H	0	0	0	18687	44040	67002
SAMN07196566.2015.CZE.H	0	0	0	18687	44040	67002
K427.2007.AUS.H	0	0	0	18687	44040	67002
K359.2003.AUS.H	0	0	0	18687	44040	67002
MK_1010001458.N.DEU.W	0	0	0	18687	44040	67002
K28.1990.AUS.H	0	0	0	25154	1270	164100
1_20.N.CHN.H	0	0	0	25154	1270	164100
SAMN07659019.N.GBR.H	0	0	0	25154	1270	164100
K451.2012.AUS.H	0	0	0	25154	1270	164100
SAMN06215600.2010.NLD.H	0	0	0	25154	1270	164100
SAMEA4938328.1997.CHE.H	0	0	0	25154	1270	164100
K434.2008.AUS.H	0	0	0	25154	1270	164100
SAMEA4938330.1997.CHE.H	0	0	0	25154	1270	164100
K355.2003.AUS.H	0	0	0	25154	1270	164100
K190.1992.AUS.H	0	0	0	25154	1270	164100
SAMEA4938329.1997.CHE.H	0	0	0	25154	1270	164100
Mkan_732.N.USA.N	0	0	0	0	19881	390079
w87.2015.CHN.W	0	0	0	0	19881	390079
w88.2015.CHN.W	0	0	0	0	19881	390079
zs_sinA.2012.CHN.W	0	0	0	0	19881	390079
zs_sin6.2012.CHN.W	0	0	0	0	19881	390079
zs_liu_1.2012.CHN.W	0	0	0	0	19881	390079
M_kan-15153941.2015.AUS.H	0	0	0	0	19881	390079
M_kan-15129103.2015.AUS.H	0	0	0	0	19881	390079
K449.2012.AUS.H	0	0	0	0	19881	390079
SAMN07197156.2015.CZE.H	0	0	0	0	19881	390079
SAMN07197158.2015.CZE.H	0	0	0	0	19881	390079
SAMEA4938326.2014.CHE.H	0	0	0	0	19881	390079
SAMEA4938325.2011.CHE.H	0	0	0	0	19881	390079
SAMEA4938324.1997.CHE.H	0	0	0	0	19881	390079
K103.1991.CHE.H	0	0	0	0	19881	390079
K104.1991.CHE.H	0	0	0	0	19881	390079
K105.1991.CHE.H	0	0	0	0	19881	390079
K117.1991.CHE.H	0	0	0	0	19881	390079
K60.1991.AUS.W	0	0	0	0	19881	390079
K61.1991.AUS.W	0	0	0	0	19881	390079
M_kan-15126424.2015.AUS.H	0	0	0	0	19881	390079
MK_1010001468.N.BEL.S	0	0	0	0	19881	390079
SAMN07659802.N.GBR.H	0	0	0	0	19881	390079
SAMN07659800.N.GBR.H	0	0	0	0	19881	390079
SAMN07658754.N.GBR.H	0	0	0	0	0	400742
SAMN07196563.1999.ESP.H	0	0	0	0	0	400742
SAMN07193079.1999.ESP.H	0	0	0	0	0	400742
Mkan_3324.2007.CAN.H	0	0	0	0	0	400742
SAMN06339045.2011.NLD.H	0	0	0	0	0	400742
K344.2001.AUS.H	0	0	0	0	0	400742
K384.2004.AUS.H	0	0	0	0	0	400742
K372.2003.AUS.H	0	0	0	0	0	400742
Mkan_4526.2007.CAN.H	0	0	0	0	0	400742
SAMN06368474.2011.POL.H	0	0	0	0	0	400742
SAMEA4938323.2007.CHE.H	0	0	0	0	0	400742
SAMN06339041.2010.NLD.H	0	0	0	0	0	400742
SAMEA4938321.2010.CHE.H	0	0	0	0	0	400742
K122.1991.BEL.H	0	0	0	0	0	400742
MK_1010001469.N.ITA.W	0	0	0	0	0	400742
SAMN07660408.N.GBR.H	0	0	0	0	0	400742
w79.2015.CHN.W	0	0	0	0	0	400742
SAMN06339046.2011.NLD.H	0	0	0	0	0	400742
SAMEA4938322.2016.CHE.H	0	0	0	0	0	400742
ccdc_A30.N.CHN.H	0	0	0	0	0	400742
12-864.2012.CHN.H	0	0	0	0	0	400742
0927A1_K205.2015.CHN.W	0	0	0	0	0	400742
w49.2015.CHN.W	0	0	0	0	0	400742
w71.2015.CHN.W	0	0	0	0	0	400742
w48.2015.CHN.W	0	0	0	0	0	400742
0927A3_K207.2015.CHN.W	0	0	0	0	0	400742
0927A4_K208.2015.CHN.W	0	0	0	0	0	400742
0927A5_K209.2015.CHN.W	0	0	0	0	0	400742
0927A6_K210.2015.CHN.W	0	0	0	0	0	400742
0927A7_K211.2015.CHN.W	0	0	0	0	0	400742
0927A8_K212.2015.CHN.W	0	0	0	0	0	400742
9-60.2009.CHN.H	0	0	0	0	0	400742
w84.2015.CHN.W	0	0	0	0	0	400742
13-2204.2013.CHN.H	0	0	0	0	0	400742
MK_1010001493.N.NLD.W	0	125858	0	53109	79285	205233
SAMN07197157.2011.POL.H	0	125858	0	53109	79285	205233
SAMEA4938327.2009.CHE.H	0	125858	0	53109	79285	205233
MK_1010001454.N.DEU.W	0	125858	0	53109	79285	205233
SAMN02597426.N.USA.H	63743	762270	0	10618	25825	9427
SAMN04216928.N.USA.H	63743	762270	0	10618	25825	9427
Mkan_537.2010.CAN.H	63743	762270	0	10618	25825	9427

## Sheet: Fig. 3b
Strain	Rebombinantion lengthes (as proportions to the whole genome)
	M. kansasii (other than the MKMC)	M. persicum	M. pseudokansasii	M. ostraviense	M. innocens	M. attenuatum	M. gastri
10-1075.2010.CHN.H	0	0.0331	0	0	0	0	0
10-115.2010.CHN.H	0	0.02518	0	0	0	0	0
10-1201.2010.CHN.H	0	0.02518	0	0	0	0	0
10-1523.2010.CHN.H	0	0	0.06022	0	0	0	0
10-1929.2010.CHN.H	0	0.03486	0	0	0	0.01099	0
10-2175.2010.CHN.H	0	0.03653	0.01375	0	0	0	0
10-2290.2010.CHN.H	0	0.02384	0	0	0	0.02122	0
11-2254.2011.CHN.H	0	0.02554	0	0	0	0	0
11-264.2011.CHN.H	0	0	0	0	0	0.00436	0
11-270.2011.CHN.H	0	0.03202	0	0	0	0.00316	0
11-845.2011.CHN.H	0	0.02754	0	0	0	0.00956	0
11-961.2011.CHN.H	0	0.02518	0	0	0	0	0
12-1011.2012.CHN.H	0	0	0.03674	0	0	0.01605	0
12-1075.2012.CHN.H	0	0.05184	0	0	0	0	0
12-1078.2012.CHN.H	0	0.03342	0	0	0	0	0
12-1094.2012.CHN.H	0	0.03482	0	0	0	0.01099	0
12-1139.2012.CHN.H	0	0.0045	0	0	0	0.00741	0
12-1274.2012.CHN.H	0	0.01118	0.0505	0.02394	0	0.00019	0
12-1384.2012.CHN.H	0	0.02518	0	0	0	0	0
12-1425.2012.CHN.H	0	0.04019	0	0	0	0	0
12-1925.2012.CHN.H	0	0.03483	0	0	0	0.01099	0
12-226.2012.CHN.H	0	0.03482	0	0	0	0.01844	0
12-500.2012.CHN.H	0	0.02682	0.00031	0	0	0	0
12-504.2012.CHN.H	0	0.03758	0	0	0	0	0
12-712.2012.CHN.H	0	0	0	0	0	0.00436	0
12-908.2012.CHN.H	0	0.02518	0	0	0	0	0
12-938.2012.CHN.H	0	0.02384	0	0	0	0.02105	0
13-1033.2013.CHN.H	0	0	0	0	0	0.01134	0
13-1372.2013.CHN.H	0	0.03478	0	0	0	0.01099	0
13-1448.2013.CHN.H	0	0.02518	0	0	0	0	0
13-1568.2013.CHN.H	0	0.03486	0	0	0	0.01099	0
13-1741.2013.CHN.H	0	0.017	0	0	0	0.01934	0
13-1744.2013.CHN.H	0	0.017	0	0	0	0.01934	0
13-1802.2013.CHN.H	0	0.05478	0	0	0	0	0
13-1871.2013.CHN.H	0	0	0.03677	0	0	0.01605	0
13-2005.2013.CHN.H	0	0.03486	0	0	0	0.01099	0
13-2047.2013.CHN.H	0	0.05477	0	0	0	0	0
13-2184.2013.CHN.H	0	0	0.03674	0	0	0.01605	0
13-2322.2013.CHN.H	0	0.00034	0.00094	0	0	0	0
13-2434.2013.CHN.H	0	0.0125	0	0	0	0	0
13-319.2013.CHN.H	0	0	0.00111	0	0	0	0
13-409.2013.CHN.H	0	0.03482	0	0	0	0.01099	0
13-494.2013.CHN.H	0	0.03758	0	0	0	0	0
13-659.2013.CHN.H	0	0.03486	0	0	0	0.00861	0
13-74.2013.CHN.H	0	0.03482	0	0	0	0.01099	0
13-930.2013.CHN.H	0	0.03486	0	0	0	0.01099	0
9-1035.2009.CHN.H	0	0.07422	0	0	0	0	0
9-1851.2009.CHN.H	0	0.05688	0	0	0	0	0
9-268.2009.CHN.H	0	0	0	0	0	0.00436	0
9-373.2009.CHN.H	0	0.00333	0.03634	0	0	0	0
9-715.2009.CHN.H	0	0	0	0	0	0.02122	0
ccdc_K230.N.CHN.H	0	0.01856	0	0	0	0	0
ccdc_K233.N.CHN.H	0	0.00747	0	0	0	0	0
ccdc_K260.N.CHN.H	0	0.00791	0	0	0	0	0
ccdc_K268.N.CHN.H	0	0.01128	0	0	0	0	0
ccdc_K281.N.CHN.H	0	0.04676	0.00791	0	0	0	0
ccdc_K308.N.CHN.H	0	0.05477	0	0	0	0	0
ccdc_K309.N.CHN.H	0	0.03758	0	0	0	0	0
ccdc_K310.N.CHN.H	0	0.02799	0	0	0	0.00857	0
ccdc_S430.N.CHN.H	0	0	0.03677	0	0	0.01605	0
ccdc_S439.N.CHN.H	0	0.00913	0.00053	0	0	0	0
ccdc_S452.N.CHN.H	0	0	0	0	0	0.00171	0
ccdc_S562.N.CHN.H	0	0.02088	0	0.00058	0	0	0
ccdc_S95.N.CHN.H	0	0.03653	0	0.0046	0	0	0
K118.1991.BEL.H	0	0.01136	0	0	0	0	0
K120.1991.BEL.H	0	0.02158	0	0	0	0	0
K121.1991.BEL.H	0	0.00033	0	0	0	0	0
K153.1991.GBR.H	0.0145	0.02038	0	0.01136	0	0	0
K154.1991.GBR.H	0	0.01836	0	0	0	0	0
K155.1991.GBR.H	0	0.03214	0	0	0	0	0
K178.1992.AUS.W	0	0.00035	0	0	0	0	0
K199.1992.USA.H	0	0.00033	0	0	0	0	0
K200.1992.USA.H	0	0	0	0	0	0.02042	0
K202.1992.USA.H	0	0	0.09016	0	0	0.0152	0
K203.1992.USA.H	0	0	0	0	0	0.02092	0
K235.1993.AUS.W	0	0.00028	0	0	0	0	0
K250.1994.AUS.W	0	0.00031	0	0	0	0	0
K27.1990.AUS.H	0.10628	0.00139	0	0	0	0	0
K29.1990.AUS.H	0.10768	0.00139	0	0	0	0	0
K304.1998.AUS.H	0	0.01694	0	0	0	0	0
K33.1990.JPN.H	0	0.02511	0	0	0	0	0
K394.2005.AUS.H	0	0.00025	0	0	0	0	0
K420.2007.AUS.H	0	0	0	0	0.00018	0	0
K65.1991.ZAF.H	0	0	0.04405	0	0	0.0003	0
K67.1991.ZAF.H	0	0	0.01988	0	0	0	0
K68.1991.ZAF.H	0	0	0	0	0	0.00878	0
Mkan_1403.2008.CAN.H	0	0.08782	0	0	0	0	0
Mkan_1633.2008.CAN.H	0	0	0.02395	0.02444	0	0	0
Mkan_1700.2008.CAN.H	0	0.02093	0.04955	0	0	0	0
Mkan_2035.2009.CAN.H	0	0.02663	0.04928	0	0	0	0
Mkan_2249.2009.CAN.H	0	0	0.04993	0	0	0	0
Mkan_3041.2008.CAN.H	0	0	0.05051	0	0	0	0
Mkan_3442.2008.CAN.H	0	0.0186	0.05289	0.02394	0	0	0
Mkan_3740.2009.CAN.H	0	0	0.08425	0.02444	0	0	0
Mkan_4156.2009.CAN.H	0	0	0.01897	0.02457	0	0	0
Mkan_4863.2007.CAN.H	0	0	0.05247	0	0	0	0
Mkan_4928.2007.CAN.H	0	0.04284	0.04881	0	0	0	0
Mkan_662.N.USA.N	0	0	0.04136	0	0	0	0
SAMEA4938318.2011.CHE.H	0	0.07829	0	0	0	0	0
SAMEA4938320.2018.CHE.H	0	0.0335	0.03139	0	0	0.00394	0
SAMN06273889.2011.USA.M	0	0	0.04563	0.01693	0	0	0
SAMN06339040.2010.NLD.H	0	0.05519	0	0.01537	0	0	0
SAMN06339042.2010.NLD.H	0	0.02256	0	0	0	0	0
SAMN06339043.2010.NLD.H	0	0.06142	0.03167	0	0	0.00181	0
SAMN07193056.2008.KOR.H	0	0.10954	0	0	0	0	0
SAMN07193077.2011.KOR.H	0	0.10954	0	0	0	0	0
SAMN07193078.2011.KOR.H	0	0.10954	0	0	0	0	0
SAMN07658261.N.GBR.H	0	0	0.01418	0	0	0	0
SAMN07658766.N.GBR.H	0	0	0	0	0	0.00436	0
SAMN07658790.N.GBR.H	0	0.03559	0	0	0	0	0
SAMN07658838.N.GBR.H	0	0.03214	0	0.04645	0	0	0
SAMN07658970.N.GBR.H	0	0.01638	0	0.01604	0	0	0.00454
SAMN07659402.N.GBR.H	0	0.00122	0	0.00105	0	0	0.00229
SAMN07659445.N.GBR.H	0	0.00545	0	0.02792	0	0	0
SAMN07659651.N.GBR.H	0	0.02355	0	0	0	0	0
SAMN07659778.N.GBR.H	0	0.01599	0	0.01163	0	0	0.00454
SAMN07659897.N.GBR.H	0	0.01627	0	0	0	0	0
SAMN07660032.N.GBR.H	0	0.00122	0	0.03447	0	0	0.00833
SAMN07660118.N.GBR.H	0	0.03364	0	0	0	0	0
SAMN07660143.N.GBR.H	0	0.00984	0.03588	0.04077	0	0	0
SAMN07660317.N.GBR.H	0	0.00122	0	0.02327	0	0	0
SAMN07660387.N.GBR.H	0	0.00016	0	0	0	0	0
SAMN07660448.N.GBR.H	0	0.01627	0	0	0	0	0
SAMN08395248.2010.BRA.H	0	0.01651	0	0	0	0	0
SAMN08397726.2010.BRA.H	0	0.02349	0.0414	0	0	0	0
sz_22026.N.CHN.H	0.0314	0.00475	0	0	0	0.00549	0
sz_28923.N.CHN.H	0	0.00747	0	0	0	0	0

## Sheet: Fig. 5b
Genome	Location	Gene	Number of mutations*
			Missense	Frameshift	Nonsense
NC_022663.1	1073529	zur		1
NC_022663.1	1073538	zur		1
NC_022663.1	1073551	zur	1
NC_022663.1	1073557	zur	1
NC_022663.1	1073565	zur	1
NC_022663.1	1073565	zur	-1
NC_022663.1	1073566	zur	1
NC_022663.1	1073569	zur	1
NC_022663.1	1073569	zur	-1
NC_022663.1	1073574	zur	1
NC_022663.1	1073574	zur	-1
NC_022663.1	1073598	zur	1
NC_022663.1	1073599	zur	-1
NC_022663.1	1073604	zur	-1
NC_022663.1	1073610	zur	1
NC_022663.1	1073610	zur			-1
NC_022663.1	1073617	zur			-1
NC_022663.1	1073620	zur	-1
NC_022663.1	1073625	zur			1
NC_022663.1	1073629	zur	2
NC_022663.1	1073640	zur	2
NC_022663.1	1073641	zur		2
NC_022663.1	1073642	zur		1
NC_022663.1	1073653	zur	-1
NC_022663.1	1073656	zur	-1
NC_022663.1	1073661	zur	-1
NC_022663.1	1073662	zur	1
NC_022663.1	1073670	zur	1
NC_022663.1	1073670	zur	-1
NC_022663.1	1073673	zur	-1
NC_022663.1	1073674	zur	1
NC_022663.1	1073684	zur		1
NC_022663.1	1073687	zur	-1
NC_022663.1	1073687	zur	-2
NC_022663.1	1073688	zur	1
NC_022663.1	1073691	zur	-1
NC_022663.1	1073704	zur	-1
NC_022663.1	1073707	zur	2
NC_022663.1	1073713	zur	-1
NC_022663.1	1073714	zur		1
NC_022663.1	1073714	zur		-4
NC_022663.1	1073716	zur	-1
NC_022663.1	1073730	zur			-1
NC_022663.1	1073733	zur	-1
NC_022663.1	1073749	zur	-1
NC_022663.1	1073760	zur	-1
NC_022663.1	1073767	zur	1
NC_022663.1	1073768	zur	-1
NC_022663.1	1073769	zur	-2
NC_022663.1	1073778	zur	1
NC_022663.1	1073778	zur	-3
NC_022663.1	1073788	zur	1
NC_022663.1	1073788	zur	-1
NC_022663.1	1073789	zur		-1
NC_022663.1	1073793	zur	1
NC_022663.1	1073802	zur		1
NC_022663.1	1073808	zur	-1
NC_022663.1	1073815	zur		-1
NC_022663.1	1073823	zur	1
NC_022663.1	1073823	zur			-1
NC_022663.1	1073831	zur	-2
NC_022663.1	1073838	zur			-1
NC_022663.1	1073859	zur	1
NC_022663.1	1073859	zur	-1
NC_022663.1	1073860	zur	1
NC_022663.1	1073875	zur	-1
NC_022663.1	1073875	zur	-1
NC_022663.1	1073876	zur	-1
NC_022663.1	1073877	zur	-1
NC_022663.1	1073884	zur	1
NC_022663.1	1073898	zur	-2
NC_022663.1	1073899	zur	1
NC_022663.1	1073907	zur	2
NC_022663.1	1937055	tetR1		1
NC_022663.1	1937087	tetR1	1
NC_022663.1	1937213	tetR1	5
NC_022663.1	1937315	tetR1		5
NC_022663.1	1937367	tetR1	1		1
NC_022663.1	1937435	tetR1	11
NC_022663.1	1937493	tetR1	1
NC_022663.1	1937504	tetR1	1
NC_022663.1	1937541	tetR1	4
NC_022663.1	1937923	tetR2	4		4
NC_022663.1	1937925	tetR2	21
NC_022663.1	1938003	tetR2		6
NC_022663.1	1938153	tetR2	1
NC_022663.1	1938216	tetR2		1
NC_022663.1	1938313	tetR2	1
NC_022663.1	1938326	tetR2	1		1
*Positive, homozygous mutations; Negative heterozygous mutations

## Sheet: Fig. 5c
Genome	Location	Gene	Number of mutations*
			Missense	Frameshift	Nonsense
NC_022663.1	6039168	pks5		-1
NC_022663.1	6039808	pks5		-1
NC_022663.1	6040894	pks5	1
NC_022663.1	6041590	pks5	-1
NC_022663.1	6042459	pks5			1
NC_022663.1	6042873	pks5		1
NC_022663.1	6043151	pks5	1
NC_022663.1	6043454	pks5	1
NC_022663.1	6043969	pks5	-1
NC_022663.1	6043994	pks5	-1
NC_022663.1	6044072	pks5	-1
NC_022663.1	6044201	pks5		1
NC_022663.1	6044386	pks5	-1
NC_022663.1	6044578	pks5	1
NC_022663.1	6044737	pks5	-1
NC_022663.1	6044967	pks5		-1
NC_022663.1	6045636	fadD25	-1
NC_022663.1	6045640	fadD25	-1
NC_022663.1	6045716	fadD25			-1
NC_022663.1	6046223	fadD25		1
NC_022663.1	6046479	fadD25			1
NC_022663.1	6047057	fadD25		-1
NC_022663.1	6047242	fadD25		1
NC_022663.1	6072106	wbbL2	-1
NC_022663.1	6072330	wbbL2		-1
NC_022663.1	6072333	wbbL2	-1
NC_022663.1	6072392	wbbL2		-1
NC_022663.1	6072429	wbbL2		1
NC_022663.1	6072780	gtf1		-1
NC_022663.1	6073018	gtf1			1
NC_022663.1	6073380	gtf1		1
NC_022663.1	6075509	gtf2		-1
NC_022663.1	6075694	gtf2	1
NC_022663.1	6076046	gtf2	1
NC_022663.1	6076099	gtf2		1
NC_022663.1	6076601	gtf2	1
NC_022663.1	6078899	papA3		1
NC_022663.1	6079467	papA3	1
*Positive, homozygous mutations; Negative heterozygous mutations

## Sheet: Supplementary fig. 1
M. kansasii		M. persicum		M. pseudokansasii		M. attenuatum
All SNVs	Non-recombinant SNVs	All SNVs	Non-recombinant SNVs	All SNVs	Non-recombinant SNVs	All SNVs	Non-recombinant SNVs
34	33	2477	2405	666	3	4376	3368
34	33	2477	2405	665	10	3330	2892
3699	29	2477	2405	14	13	2110	1722
28	27	2477	2405	660	5	4190	2948
4753	32	2477	2405	1891	1298	3805	3207
30	29	2518	2451	1889	1296	1400	1187
31	25	2387	2329	2547	1302	1542	715
3702	32	9	9	2540	1295	3524	2957
25	24	2886	2558	2543	1295	1337	1203
7518	26	28	28	1897	1299	3009	1403
22	22	2511	2399	2550	1305	4181	3339
5597	37	15	15	2557	1309	4129	3343
6294	33	3160	2435	1896	1298	5036	3396
8704	32	3337	2558	2594	1329	4350	3456
27	26	3266	2389	2549	1301	4369	3434
4885	32	2513	2341	2556	1308	5035	3310
23	23	2599	2318	2587	1301	4364	3397
20	20	5171	2711	2540	1273	4369	3393
46	33	4471	2669	8	7	5338	3353
31	30	3136	2306	1942	1349	2936	2680
1121	29	3271	2492	2543	1295	1549	676
15	14	2442	2270	2544	1296	2609	2420
3709	31	2609	2438	6530	516	3373	2939
38	36	3689	2547	19	11	3899	2699
21	20	3017	2535	676	14	881	681
22	22	3677	2535	14	6	3438	2890
3466	33	9	9	2551	1299	4419	2921
6388	34	3174	2449	2549	1297	3781	2711
4722	34	4934	2651	1901	1303	2662	2373
1123	30	3063	2204	1894	1296	929	754
31	30	3142	2312	1896	1295	2782	1718
11	11	3089	2258	2552	1299	3119	2722
3698	28	10164	2273	1904	1306	1383	1095
8716	31	2	2	1910	1309	2478	1212
5634	38	2	2	2551	1298	3730	2700
7531	30	2	2	1948	1330	4102	2860
4260	26	2	2	1902	1301	3539	2881
30	29	2355	2332	1909	1308	691	18
5602	39	2179	2165	1940	1301	4248	2896
31	30	2476	2404	1895	1275	5181	2943
1847	30	2589	2304	670	8	3483	3017
11023	32	2487	2415	2603	1351	3821	2589
6479	36	2543	2399	1896	1295	3068	2711
3702	32	2487	2415	1897	1296	3622	3041
20	20	2673	1988	7186	517	4587	3059
5588	41	2786	2047	671	17	2259	1367
28	26	3584	2672	11	11	3438	2871
30	29	2839	2636	2533	1289	584	471
32	31	2457	2142	2531	1287	2127	711
33	31	3504	1114	1883	1293	4213	2884
5599	39	2800	1072	1876	1286	2165	1352
26	25	3466	2601	1884	1291	3844	1563
171	34	2718	1979	2540	1295	3586	2909
30	29	2768	2565	1886	1296	4515	2952
5598	40	2666	2462	1898	1305	2395	869
22	22	3281	2199	2539	1294
4725	38	2605	2187	1932	1322
37	35	3269	2187	1890	1297
32	30	2483	2411	1897	1304
5600	40	3015	2330	1928	1297
16	16	4592	2352	1872	1260
1331	28	3189	2297	669	15
5589	38	3471	2606	2585	1341
37	35	3415	2549	1884	1291
2649	29	10258	2408	1885	1292
3711	33	2	2	7157	522
29	28	2	2	656	2
5599	39	2	2	1877	1285
3918	30	2355	2332	1875	1283
5637	36	2179	2165	2533	1289
5599	39	2476	2404	2526	1282
7958	37	2591	2306	2534	1287
28	25	2475	2403	1888	1291
5630	36	2543	2399	2536	1292
289	37	2487	2415	2548	1301
26	24	2673	1988	1887	1290
1510	34	2786	2047	2586	1322
16	16	3585	2673	2540	1293
4743	34	2839	2636	2546	1299
7965	30	2458	2143	2578	1293
32	30	3504	1114	2527	1261
37	34	2800	1072	18	18
7856	34	3466	2601	1927	1335
1697	36	2718	1979	2534	1287
1415	33	2768	2565	2535	1288
35	33	2666	2462	6510	526
1129	30	3276	2194	2525	1281
2294	28	2605	2187	2523	1279
31	30	3269	2187	1875	1285
27	25	2483	2411	1868	1278
30	29	3015	2330	1872	1279
1415	28	4592	2352	2528	1283
31	30	3189	2297	1878	1288
2231	31	3472	2607	1885	1292
5909	40	3416	2550	2527	1282
5638	41	10258	2408	1923	1313
471	34	2	2	1878	1285
15	15	2	2	1885	1292
5515	30	2355	2332	1916	1285
38	36	2179	2165	1862	1250
8186	32	2476	2404	664	10
15291	270	2591	2306	2576	1332
15291	270	2487	2415	1872	1279
5143	3098	2543	2399	1873	1280
1472	57	2487	2415	7118	515
32	31	2673	1988	4	4
32	31	2786	2047	672	18
9244	30	3585	2673	665	11
41	40	2840	2637	1988	1334
5179	3128	2458	2143	1334	1332
39	38	3504	1114	669	15
4753	2946	2800	1072	1996	1342
5093	3110	3466	2601	1332	1330
4898	3049	2718	1979	2060	1385
4751	2943	2768	2565	1988	1334
8732	45	2666	2462	1994	1340
9757	31	3281	2199	2026	1334
41	39	2605	2187	1979	1301
31	30	3269	2187	1895	1303
47	46	2483	2411	68	68
858	54	3015	2330	1987	1333
54	48	4592	2352	1989	1335
3241	55	3189	2297	7803	1211
123	40	3472	2607	670	16
26	25	3416	2550	663	9
30	29	10258	2408	1986	1332
33	30	2	2	1338	1336
25	23	2355	2332	673	19
3698	46	2179	2165	2000	1346
3152	34	2476	2404	1336	1334
4788	44	2591	2306	2064	1389
115	110	2487	2415	1992	1338
28	27	2543	2399	1998	1344
43	42	2487	2415	2030	1338
42	41	2673	1988	1977	1299
24	23	2786	2047	1893	1301
2334	40	3584	2672	66	66
36	35	2839	2636	1985	1331
10676	44	2457	2142	1987	1333
5012	44	3504	1114	7801	1209
37	36	2800	1072	9	9
28	27	3466	2601	1338	1338
34	33	2718	1979	1994	1342
25	24	2768	2565	25	25
36	35	2666	2462	1352	1352
28	27	3281	2199	1992	1340
53	52	2605	2187	1416	1395
28	27	3269	2187	1344	1344
29	28	2483	2411	1350	1350
32	31	3015	2330	1382	1344
31	30	4592	2352	1329	1305
30	29	3189	2297	2551	1307
1070	45	3471	2606	726	72
32	31	3415	2549	1337	1337
29	28	10258	2408	1339	1339
31	28	2355	2332	8457	1215
30	29	2179	2165	1331	1331
40	37	2476	2404	1987	1335
1083	57	2591	2306	18	18
31	28	2487	2415	1345	1345
28	27	2543	2399	1985	1333
53	35	2487	2415	1409	1388
1677	42	2673	1988	1337	1337
32	30	2786	2047	1343	1343
34	32	3585	2673	1375	1337
29	28	2840	2637	1322	1298
3712	33	2458	2143	2544	1300
33	31	3504	1114	719	65
30	28	2800	1072	1330	1330
39	34	3466	2601	1332	1332
32	28	2718	1979	8450	1208
53	44	2768	2565	661	9
36	34	2666	2462	1341	1341
34	32	3281	2199	20	20
34	31	2605	2187	659	7
36	34	3269	2187	1131	1110
32	26	2483	2411	14	14
28	27	3015	2330	21	21
27	26	4592	2352	52	14
556	32	3189	2297	1219	1195
29	28	3472	2607	2547	1300
33	30	3416	2550	2039	1385
36	35	10258	2408	8	8
26	25	855	846	9	9
28	27	2514	2447	8468	1231
39	38	1418	1138	1991	1339
45	44	2531	2464	671	19
48	47	2097	1957	6	6
45	38	2528	2461	1781	1108
5535	42	1026	364	665	13
49	48	3002	2270	670	18
2255	50	3522	2616	703	13
840	56	2785	2588	1875	1199
44	38	2662	2354	1899	1302
35	34	4486	2068	1391	1389
30	28	3782	2026	665	13
1121	34	3411	2552	666	14
3901	32	2934	2202	7820	1235
30	29	2711	2514	1349	1349
17	17	2188	1990	1987	1335
4189	28	3470	2380	1413	1392
88	28	2794	2368	1339	1339
39	37	3458	2368	1345	1345
5420	35	2524	2457	1379	1341
28	27	678	16	1332	1308
8521	29	4554	2316	2554	1310
5599	39	3440	2556	729	75
31	30	3399	2540	1340	1340
27	25	3342	2482	1342	1342
23	23	10092	2239	8460	1218
31	30	2391	2333	669	17
3910	32	1419	1176	1139	1118
7959	34	2394	2336	22	22
27	26	2008	1878	29	29
24	23	2396	2338	60	22
36	34	1737	1066	1233	1209
21	21	2495	1770	2561	1314
30	28	3328	2430	2051	1397
7317	68	2583	2394	22	22
36	34	2506	2206	23	23
32	30	4393	1985	8480	1242
14	14	3689	1943	1780	1107
31	30	3211	2360	663	11
37	35	2435	1710	666	14
1937	56	2511	2322	701	11
31	30	2100	1910	1873	1197
5174	3058	3167	2098	1900	1303
31	30	2496	2091	1389	1387
992	26	3160	2091	663	11
50	38	2393	2335	664	12
24	23	1515	844	7801	1234
44	43	4377	2148	1131	1110
31	30	3267	2389	1138	1117
39	38	3194	2343	1169	1110
44	42	3143	2291	1345	1300
11255	41	9822	2059	2598	1334
6237	54	2873	2548	2117	1442
8948	43	29	29	1130	1109
8091	36	2506	2394	1132	1111
5986	45	15	15	8526	1287
5853	50	3158	2433	15	15
12455	39	3333	2554	52	14
14332	44	3260	2383	1225	1201
6254	46	2507	2335	2553	1306
6470	36	2596	2315	2045	1391
12079	40	5169	2709	14	14
97	91	4469	2667	15	15
1743	53	3130	2300	8474	1237
3502	38	3268	2489	59	21
1735	46	2436	2264	1231	1207
3533	28	2605	2434	2556	1309
871	37	3685	2543	2051	1397
5824	59	3013	2531	21	21
47	46	3673	2531	22	22
3644	43	10	10	8463	1244
12010	31	3170	2445	1263	1201
606	269	4930	2647	2591	1306
47	46	3037	2178	2083	1391
53	52	3134	2304	52	14
2803	43	3083	2252	53	15
5240	28	10162	2271	8512	1237
5467	3198	2845	2531	2545	1279
5197	31	2566	2165	2029	1351
36	34	2896	2568	1218	1194
10672	35	2239	1350	1220	1196
36	35	3060	2112	8508	1249
71	69	3792	2673	1947	1355
1294	39	3089	2631	2547	1300
6698	30	3056	2486	2548	1301
1123	37	4800	2170	6535	522
8165	33	4143	2127	2038	1384
50	41	3644	2572	2040	1386
28	28	3002	2054	7819	1261
3681	17	3018	2560	9	9
16	16	2693	2234	8468	1231
4729	21	3658	2366	8469	1232
18	18	3035	2359
22	17	3651	2359
3684	20	2892	2564
17	17	2030	1136
7504	18	4938	2439
28	27	3592	2491
5585	29	3654	2582
6289	27	3604	2531
8697	19	10342	2398
18	18	2508	2396
4868	23	34	34
27	25	3173	2448
26	24	3353	2574
42	28	3278	2401
19	19	2526	2354
1108	17	2606	2325
25	23	5181	2721
3692	20	4481	2679
26	25	3126	2296
29	27	3287	2508
27	26	2458	2286
3445	24	2620	2449
6369	25	3696	2554
4710	23	3034	2552
1113	21	3694	2552
17	17	29	29
26	25	3187	2462
3683	19	4946	2663
8712	21	3076	2217
5624	28	3154	2324
7511	21	3105	2274
4243	17	10178	2287
16	16	2520	2408
5586	27	2742	1989
21	21	3265	2458
1873	21	2803	2019
11015	23	2160	2037
6464	26	1999	1643
3681	18	5026	2536
29	28	4368	2492
5572	30	2712	1975
15	14	3198	2391
16	16	2086	1963
18	18	410	288
19	18	3625	2462
5584	28	3002	2455
16	16	3618	2455
157	21	2516	2404
19	19	2709	1955
5581	28	4811	2450
32	31	2934	2231
4712	26	2743	2006
24	23	2690	1953
18	17	9522	1789
5584	28	3170	2445
30	29	3347	2568
1357	20	3277	2400
5576	29	2524	2352
24	23	2606	2325
2633	20	5181	2720
3694	22	4481	2678
17	17	3147	2317
5585	29	3281	2502
3947	19	2453	2281
5625	24	2618	2447
5582	27	3700	2558
7944	23	3028	2546
18	16	3688	2546
5622	28	16	16
274	25	3184	2459
16	15	4944	2661
1498	26	3071	2212
26	24	3153	2323
4731	23	3099	2268
7954	18	10175	2284
20	17	2341	2271
25	23	2918	2673
7827	23	3501	2641
1686	25	3325	2355
1411	22	3706	1950
23	22	4324	1906
1117	19	2804	2606
2283	17	2273	2203
19	19	3426	2566
15	14	2892	2031
18	18	2801	2375
1398	17	3447	2359
18	18	2789	2363
2221	20	3166	2441
5902	30	362	362
5624	27	5205	2306
459	23	2822	2603
31	30	2798	2600
5480	20	2736	2537
24	23	9473	2290
8264	20	2975	2676
15245	255	3565	2651
15245	255	3659	2633
5122	3071	3926	2121
1501	43	4546	2080
26	22	2870	2618
26	22	94	94
9264	21	3496	2582
29	29	3440	2525
5157	3101	2023	1591
27	27	2671	1577
4736	2919	2011	1579
5071	3083	3343	2564
4883	3020	2340	2270
4734	2916	4922	1963
8709	36	2963	2686
9771	22	2872	2620
29	28	2821	2568
23	21	9521	2321
36	36	955	246
846	43	3480	2355
39	36	4907	2924
3216	44	5527	2882
110	28	261	214
18	16	2911	2612
20	18	890	181
25	21	2616	1906
15	12	3346	2691
3680	34	3994	2677
3134	21	3334	2679
4750	35	3273	2396
101	96	2861	2617
20	18	5870	2741
28	28	2691	2442
29	29	271	224
16	14	224	177
2322	28	8731	1624
23	23	2727	2312
10667	34	5494	2896
5024	30	4790	2854
25	25	783	121
20	18	3499	2585
23	23	87	87
17	15	1927	1926
28	25	3924	2653
18	16	3250	2643
41	41	3914	2643
20	18	2520	2348
21	19	3446	2587
24	22	5121	2703
23	21	3266	2401
22	19	792	130
1053	33	741	79
24	22	9293	1572
20	18	4888	2558
23	19	4184	2516
22	20	3356	2279
28	26	3595	2569
1066	45	2658	2243
24	20	2053	1638
24	22	3991	2616
42	26	3315	2604
1671	30	3979	2604
24	21	2602	2321
26	23	3323	2353
21	19	5206	2679
3701	19	3524	2417
25	22	3359	2282
22	18	3302	2224
33	27	10281	2145
24	19	1030	364
41	33	4796	2860
26	23	3858	2054
24	21	5422	2824
26	22	5183	2586
28	25	4461	2308
19	17	5109	2294
20	18	4449	2296
19	17	5177	2717
546	21	3824	2068
21	19	7151	2517
27	23	4759	2795
24	24	4793	2857
18	16	4737	2800
20	18	11253	2584
30	30	5416	2818
31	31	4478	2013
38	36	4718	2782
36	28	4479	2544
5526	29	5081	2264
38	37	4405	2252
2242	37	5069	2252
829	45	4477	2675
36	29	4442	2024
21	21	6448	2474
18	17	5380	2752
1106	20	5411	2813
3928	22	5358	2759
18	18	11884	2534
23	22	2802	2550
4172	18	712	50
76	17	2554	1891
27	26	3228	2621
5389	22	3876	2607
16	16	3216	2609
8495	17	3143	2313
5585	29	2749	2552
19	19	5747	2669
15	14	2572	2371
31	30	95	95
21	21	12	12
3939	19	8593	1536
7948	22	3428	2514
14	14	3373	2458
12	12	1955	1523
24	23	2603	1509
27	26	1943	1511
18	17	3277	2498
7287	58	2272	2202
24	23	4854	1897
20	19	2897	2620
24	23	2804	2552
19	19	2753	2500
25	24	9454	2257
1922	45	1854	1853
21	21	3854	2583
5152	3001	3178	2571
21	21	3842	2571
980	15	2449	2277
38	27	3371	2512
16	14	5049	2633
32	32	3198	2333
23	21	723	61
27	27	677	15
36	33	9230	1510
11232	33	3778	2507
6228	44	3102	2495
9033	31	3766	2495
8167	27	2614	2443
6065	34	2848	1988
5931	38	4936	2513
12440	26	3267	2394
14315	33	2556	1893
6243	34	2507	1844
6549	25	9386	1664
12171	28	678	14
83	77	24	24
1731	43	3696	2554
3474	26	2808	2382
1723	36	5540	2229
3515	17	3291	2658
860	25	3229	2622
5794	48	3173	2565
34	34	9920	2367
3626	32	676	12
12073	20	3024	2542
593	256	3454	2366
35	35	4864	2217
42	42	3943	2646
2791	33	3877	2608
5211	16	3821	2551
5445	3159	10568	2353
5168	19	3684	2542
24	23	2796	2370
10619	27	5528	2217
24	24	3279	2646
59	56	3217	2610
1284	29	3161	2553
6686	22	9908	2355
1110	25	3180	2455
8144	23	4940	2657
38	30	3067	2208
3686	21	3149	2319
21	21	3096	2265
4729	19	10170	2279
21	21	5214	2315
22	17	2778	2558
3687	22	2738	2541
17	17	2681	2483
7497	17	9430	2239
30	29	5766	2700
5555	23	5741	2663
6249	22	5675	2596
8680	23	12402	2389
18	18	2574	2373
4866	17	2493	2292
31	30	9528	2337
28	27	51	51
31	28	8552	1553
21	21	8515	1499
1114	17
27	25
3693	20
24	23
29	27
31	30
3434	20
6345	20
4680	22
1113	15
21	21
27	26
3682	17
8692	22
5612	22
7518	18
4207	15
19	19
5559	25
21	21
1833	17
10961	18
6438	27
3686	21
29	28
5553	27
19	18
20	20
22	22
23	22
5557	25
16	16
161	25
23	23
5556	26
31	30
4681	25
28	27
22	21
5558	26
34	33
1324	22
5555	24
24	23
2643	21
3695	22
19	19
5557	25
3896	17
5615	20
5557	25
7917	23
18	16
5611	23
251	25
16	15
1497	22
25	24
4693	20
7925	16
18	17
23	21
7808	21
1680	23
1411	24
21	20
1119	21
2274	16
21	21
17	16
20	20
1388	18
20	20
2212	18
5861	26
5616	25
431	19
33	32
5490	22
20	19
8257	18
15191	255
15191	255
5111	3064
1495	40
26	24
26	24
9215	16
23	23
5146	3094
21	21
4736	2925
5060	3076
4879	3027
4735	2923
8682	32
9736	19
25	24
25	23
33	33
841	38
33	28
3213	36
112	30
22	20
23	21
25	21
18	15
3684	27
3119	24
4756	29
98	94
20	18
21	21
23	23
18	16
2314	21
17	17
10637	28
4971	25
21	21
22	20
24	24
17	15
27	25
19	17
37	37
20	18
21	19
24	22
24	22
22	20
1051	37
24	22
23	21
25	21
22	20
24	22
1062	47
24	20
22	20
47	28
1671	33
26	23
28	25
23	21
3693	24
27	24
25	22
35	29
26	21
38	30
28	25
25	22
26	22
29	26
26	19
22	20
22	20
540	17
23	21
29	25
20	20
22	20
22	20
26	26
31	31
41	39
37	29
5512	28
34	33
2231	33
827	42
38	31
19	19
20	19
1111	19
3935	24
20	20
25	24
4173	18
74	15
29	28
5393	24
18	18
8424	23
5557	25
21	21
17	16
31	30
21	21
3890	19
7919	20
16	16
14	14
22	21
29	28
20	19
7298	61
22	21
22	21
26	25
21	21
23	22
1897	41
21	21
5145	3024
17	17
982	17
36	25
16	14
28	28
25	23
23	23
38	35
11200	30
6207	39
9000	27
8158	21
6051	28
5917	32
12392	23
14274	29
6222	29
6535	19
12129	24
82	77
1725	37
3449	27
1717	30
3512	16
852	26
5784	43
29	29
3615	26
12027	21
500	252
31	31
35	35
2787	29
5157	14
5440	3165
5114	17
20	19
10631	20
20	20
52	51
1283	25
6676	21
1113	22
8116	17
32	24
3684	13
7379	7
3683	14
3686	12
5	5
3682	12
10284	13
3693	22
9157	20
9419	12
11058	15
3683	14
7748	7
3694	21
3691	20
3711	23
3689	12
4578	12
3690	17
4	4
3684	9
3694	22
3695	21
7058	11
9995	16
7838	8
4582	14
3687	12
3686	21
4	4
11068	17
9135	22
3831	6
6840	11
3680	11
9154	18
3685	16
5522	7
14237	13
10125	17
4	4
3696	22
9149	22
3682	10
3682	12
3688	12
3687	14
9158	18
3681	12
3822	17
3684	14
9152	19
3689	25
7850	11
3690	18
3682	13
9154	19
3694	24
5012	18
9148	21
3683	14
6296	15
7	7
3687	12
9160	19
7106	11
9143	17
9151	18
10939	10
3684	12
9134	22
3559	15
3686	11
5009	10
3693	19
7856	8
10945	5
3684	10
3689	12
10920	9
5347	13
4005	16
3687	13
4787	13
5071	13
3689	12
3685	10
3688	11
4649	12
3660	14
4786	7
9026	14
9139	21
4098	16
3701	25
8054	15
3690	14
11733	14
15889	219
15889	219
8141	2847
4185	37
3695	18
3695	18
12511	14
3695	22
8656	2848
3693	20
8244	2691
8570	2829
8387	2809
8242	2688
11525	27
13020	15
3695	18
3693	17
3701	23
4102	29
3705	26
5812	29
3780	20
3689	12
3692	16
3695	16
3687	10
6914	23
6147	17
7936	24
3770	87
3690	14
3696	20
3695	22
3686	10
5987	17
3689	15
14285	23
8642	20
3691	16
3690	14
3690	14
3687	11
3698	21
3690	13
3707	28
3690	14
3691	14
3694	16
3693	17
3692	16
4678	28
3694	18
3690	14
3693	15
3692	16
3694	17
4691	39
3694	16
3690	14
3712	19
5195	26
3694	16
3696	17
3691	15
6985	18
3695	17
3693	14
3703	23
3694	14
3707	21
3698	18
3694	17
3687	17
3698	19
3689	13
3690	14
3689	13
3749	12
3691	15
3697	18
3688	15
3689	13
3690	14
3693	16
3699	23
3710	32
3706	20
8558	22
3704	26
5906	27
4495	31
3706	23
3687	13
3688	11
4572	14
7037	16
3682	12
3693	17
485	3
3381	8
3697	22
7381	9
3686	11
11122	16
9160	20
3689	13
3685	9
3701	25
3686	17
7091	11
10947	9
3684	9
3682	8
3688	14
3697	21
3683	13
9313	54
3688	14
3690	14
3694	18
3684	15
3689	15
5574	37
3691	16
8480	2776
3682	14
4645	11
3704	20
3686	10
3698	24
3693	17
3691	17
3706	26
13363	26
9465	32
12667	22
11762	20
9710	25
9576	28
15455	21
17564	24
9519	25
10188	16
15378	22
3739	59
4907	34
6947	22
4899	26
7072	12
4399	22
8348	39
3700	25
6895	24
14767	15
3943	232
3701	28
3707	32
5625	24
8287	12
8905	2896
8244	13
3690	15
13802	16
3690	17
3722	45
4749	18
10353	16
4581	18
11797	12
3704	20
4727	14
11	11
15	10
3685	14
10	10
7502	12
21	20
5573	22
6277	20
8683	12
11	11
4861	16
20	18
19	17
35	21
12	12
1104	13
18	16
3693	14
19	18
22	20
20	19
3438	17
6351	18
4696	16
1105	13
10	10
20	19
3684	13
8700	15
5615	22
7532	15
4239	10
9	9
5569	20
14	14
1831	13
11002	16
6456	20
3683	13
23	22
5565	22
8	7
9	9
11	11
12	11
5571	20
9	9
150	14
12	12
5562	21
25	24
4696	19
17	16
11	10
5572	21
23	22
1317	15
5563	24
18	17
2624	13
3695	16
10	10
5571	22
3906	11
5616	18
5562	20
7920	18
11	9
5613	22
270	20
9	8
1494	19
19	17
4714	16
7930	13
13	12
18	16
7821	16
1676	18
1404	15
16	15
1110	12
2271	10
12	12
8	7
11	11
1395	10
12	12
2212	13
5883	22
5615	21
439	16
24	23
5481	13
17	16
8255	12
15286	253
15286	253
5126	3068
1502	37
19	16
19	16
9255	13
22	22
5161	3098
20	20
4743	2920
5075	3080
4888	3021
4741	2917
8706	28
9762	14
22	21
16	14
29	29
840	37
33	30
3212	35
104	22
13	11
15	13
18	14
10	7
3679	26
3126	16
4757	28
98	93
13	11
24	24
22	22
9	7
2314	22
16	16
10667	28
5017	25
18	18
13	11
19	19
10	8
21	18
13	11
35	35
13	11
14	12
17	15
16	14
15	12
1062	30
17	15
13	11
16	12
15	13
21	19
1075	42
17	13
17	15
35	19
1664	23
17	14
19	16
14	12
3693	19
18	15
18	14
26	20
17	12
35	27
21	18
17	14
19	15
21	18
12	10
13	11
12	10
537	14
14	12
20	16
17	17
15	13
13	11
22	22
26	26
34	32
29	21
5519	23
31	30
2234	32
823	39
29	22
15	15
11	10
1099	13
3924	15
11	11
16	15
4173	12
69	10
20	19
5400	16
9	9
8522	14
5573	22
12	12
8	7
24	23
14	14
3896	11
7924	17
7	7
5	5
17	16
20	19
11	10
7289	52
17	16
13	12
17	16
12	12
18	17
1917	39
14	14
5158	3004
14	14
973	8
31	20
9	7
25	25
16	14
20	20
29	26
11229	27
6224	38
9015	26
8161	20
6054	27
5920	31
12433	19
14312	26
6238	27
6538	18
12150	23
78	73
1724	36
3452	19
1716	29
3510	9
850	19
5800	43
27	27
3623	25
12061	15
590	254
28	28
34	34
2784	26
5202	9
5458	3157
5163	12
17	16
10635	19
17	17
52	49
1279	22
6678	15
1103	18
8145	18
31	23
4742	16
4740	12
7401	8
4732	12
12084	13
4752	24
9845	21
6135	11
8191	18
4737	13
9312	9
4751	23
4750	22
4765	23
4744	16
5808	13
4749	20
7401	8
4740	12
4747	22
4747	23
4559	9
10105	17
4564	9
5830	12
4739	14
4736	21
7397	5
8198	17
10336	19
11238	7
6817	11
4740	12
9842	19
4743	16
6578	6
15735	11
10815	17
7398	7
4734	24
9828	23
4730	11
4732	13
4741	15
4744	15
9844	20
4735	11
4879	18
4736	16
9833	20
4743	25
4568	12
4747	20
4742	15
9842	20
4750	26
6063	17
9820	21
4736	14
7359	16
7403	9
4742	14
9843	21
7529	11
10341	17
9836	19
9112	12
4739	11
10323	20
4501	18
4737	10
6127	11
4732	19
4572	9
9109	7
4739	10
4744	14
5323	9
5462	16
4063	18
4735	13
5842	16
6086	13
4744	16
4740	11
4743	15
6128	14
4588	16
3667	7
5739	16
10339	20
5047	16
4756	27
2029	17
4745	16
12985	14
17330	253
17330	253
9718	2974
5892	36
4745	21
4751	21
12411	16
4743	21
9758	3004
4742	19
9370	2848
9664	2984
9502	2933
9369	2844
9872	31
12935	17
4750	21
4748	18
4756	27
5229	35
4762	29
1761	36
4836	26
4744	15
4747	17
4750	18
4742	11
8047	25
7863	20
5488	25
4824	89
4743	13
4748	24
4748	22
4741	11
6237	21
4738	17
15400	27
8622	25
4746	18
4745	15
4747	19
4742	12
4751	23
4745	15
4759	35
4745	15
4746	16
4747	19
4748	18
4747	17
5810	29
4735	19
4745	15
4748	16
4747	17
4749	19
5821	41
4749	17
4743	15
4769	24
6034	26
4747	18
4743	19
4746	16
8244	18
4749	19
4750	19
4756	24
4749	16
4763	27
4753	22
4743	20
4751	19
4753	22
4749	14
4745	15
4746	16
4731	12
4746	16
4752	20
4741	14
4747	17
4743	15
4751	23
4754	26
4764	35
4745	26
8851	26
4759	28
6962	30
5553	37
4757	27
4743	15
4741	13
5827	14
7844	19
4743	15
4748	19
7881	6
3389	8
4752	22
9707	10
4740	13
11466	17
9846	21
4744	16
4740	11
4749	25
4741	15
7519	11
9111	11
4739	11
4737	9
4741	14
4751	23
4743	14
5644	53
4743	14
4745	16
4749	20
4744	16
4743	15
6652	39
4744	16
9683	2963
4740	12
5705	12
4759	20
4741	11
4753	25
4746	16
4746	18
4761	30
15887	26
10899	37
13756	26
12862	20
10786	25
10654	32
15473	19
17515	24
10969	28
11270	16
14690	22
4805	68
5926	35
8218	23
5911	28
8238	14
5536	23
8407	42
4751	28
8358	24
14790	17
4785	245
4715	26
4757	33
6983	25
9185	13
10067	3071
9193	16
4735	15
11372	19
4739	16
4751	48
5970	19
11391	16
5832	19
11970	14
4758	21
12	7
3687	18
8	8
7504	12
24	23
5626	23
6281	20
8704	15
6	6
4873	17
23	22
22	21
34	20
15	15
1105	14
21	19
3694	17
22	21
23	21
21	20
3452	16
6401	17
4702	17
1107	15
9	9
19	18
3683	14
8714	14
5618	23
7529	14
4246	9
7	7
5622	20
15	15
1869	12
11015	17
6461	21
3682	14
22	21
5613	24
7	6
8	8
10	10
15	14
5626	23
10	10
152	16
11	11
5614	22
24	23
4707	21
19	18
11	10
5626	23
25	24
1355	14
5609	23
19	18
2622	12
3696	19
11	11
5625	24
3946	15
5621	21
5615	21
7947	21
11	9
5616	23
272	21
9	8
1493	18
17	16
4730	19
7959	16
16	15
21	19
7865	20
1682	21
1407	18
19	18
1113	15
2285	13
15	15
11	10
12	12
1402	13
15	15
2222	16
5901	26
5620	24
476	20
27	26
5497	15
20	19
8261	17
15358	259
15358	259
5173	3091
1509	38
22	20
22	20
9289	17
25	25
5208	3121
23	23
4781	2937
5122	3103
4923	3037
4779	2934
8755	32
9822	15
25	24
19	17
32	32
843	40
36	31
3221	36
107	25
16	14
18	16
21	17
13	10
3704	30
3136	19
4778	32
101	97
15	13
27	27
25	25
12	10
2318	24
20	20
10679	30
5023	28
21	21
16	14
22	22
13	11
24	22
16	14
36	36
16	14
17	15
20	18
20	18
18	16
1087	32
20	18
17	15
19	15
18	16
24	22
1097	41
20	16
20	18
42	23
1668	27
20	17
22	19
17	15
3704	21
21	18
21	18
29	23
20	15
38	30
24	21
22	19
22	18
24	21
20	13
16	14
17	15
542	17
17	15
23	19
20	20
18	16
16	14
27	27
29	29
36	34
33	25
5537	31
34	33
2240	35
828	42
33	26
18	18
14	13
1103	17
3925	17
12	12
19	18
4174	15
72	13
23	22
5403	19
10	10
8627	16
5627	24
15	15
11	10
25	24
11	11
3938	14
7952	19
10	10
8	8
20	19
23	22
14	13
7302	55
20	19
14	13
20	19
15	15
21	20
1926	41
14	14
5196	3048
14	14
974	9
34	23
12	10
28	28
19	17
23	23
32	29
11249	30
6223	42
9035	29
8174	23
6065	30
5933	36
12446	22
14319	29
6237	31
6550	22
12177	27
83	78
1730	39
3496	24
1723	33
3518	13
855	22
5804	45
32	32
3632	29
12085	17
589	253
31	31
38	38
2791	29
5174	12
5500	3191
5178	15
20	19
10673	22
20	20
54	53
1285	25
6682	18
1107	22
8183	20
34	26
3694	15
5	0
7502	6
25	19
5622	21
6280	16
8701	14
10	5
4871	12
25	19
23	17
36	17
16	11
1114	12
22	15
3699	12
23	17
23	16
25	19
3449	13
6400	15
4696	16
1115	12
13	8
21	15
3688	9
8706	11
5615	18
7535	10
4243	7
12	7
5620	20
16	11
1868	10
11014	12
6466	21
3690	12
24	18
5614	22
11	5
12	7
15	10
17	11
5621	20
10	5
155	14
11	6
5612	21
25	19
4709	19
22	16
15	9
5623	22
28	22
1354	11
5608	20
23	17
2633	10
3701	14
8	3
5620	21
3944	11
5619	17
5612	20
7933	18
13	6
5615	20
276	20
10	4
1495	15
20	14
4723	15
7941	12
17	11
22	15
7858	16
1679	17
1408	14
20	14
1114	11
2276	9
16	11
12	6
9	4
1400	9
16	11
2220	12
5893	21
5620	22
476	16
27	21
5505	11
23	17
8258	15
15323	253
15323	253
5166	3083
1510	37
22	15
22	15
9270	13
26	21
5201	3113
24	19
4775	2930
5114	3094
4919	3033
4773	2927
8747	29
9793	15
26	20
20	13
32	27
844	36
36	28
[truncated: 35,130 more rows]

## Sheet: Supplementary fig. 6
Tajima's D
Non-recombinant SNVs	All SNVs
-1.19137	-0.924177
-1.2571	-1.24956
-0.924564	-1.24956
-1.25814	-2.31381
-1.64343	-2.31687
-0.926132	-2.469
-0.926528	-2.77359
-1.25504	-2.92524
-1.87394	-2.95076
-0.478818	-2.87888
-1.22218	-2.95732
-0.927326	-2.35789
-1.47072	-2.85881
-1.62911	-2.09803
-1.19004	-2.48268
-0.78973	-2.53747
-0.879487	-2.40181
-0.926528	-2.27806
-0.315271	-2.30215
-1.61559	-2.17539
-1.448	-2.45437
-0.924954	-2.81137
-0.879269	-1.93432
-1.74817	-2.74405
-0.925737	-2.53077
-0.926132	-1.25402
-1.25453	-2.22836
-0.928537	-2.48728
-1.25402	-2.63705
-0.927326	-2.64374
-0.926926	-2.62636
-0.923791	-2.6236
-0.956022	-2.78368
-0.924954	-2.09803
-0.878833	-2.83936
-0.923791	-2.82697
-0.926132	-1.91987
-0.924564	-2.54396
-1.25103	-2.55384
-1.47072	-2.79435
-0.925737	-2.63718
-1.2376	-2.77936
-0.923261	-2.66328
-0.925345	-2.76048
-1.25152	-2.80232
-1.47072	-2.69228
-1.25005	-2.8149
-0.923791	-2.78238
-0.923791	-2.75158
-0.924177	-2.7337
-0.923791	-2.38168
-0.923791	-2.79084
-1.24956	-2.08669
-0.925345	-2.70101
-0.924564	-2.50227
-0.925737	-2.78485
-1.25005	-2.79595
-1.4691	-2.82363
-1.21915	-2.78855
0.0880793	-2.56864
-0.924177	-2.81938
-1.18898	-2.69098
-0.789954	-2.57957
-0.923791	-2.5648
-0.923791	-2.23608
-0.923791	-2.11161
-0.925737	-2.51
-1.46964	-2.42727
-0.923791	-2.47604
-0.923791	-2.63819
-0.924177	-2.38798
-0.924177	-2.4832
-1.25005	-1.47879
-1.15904	-0.924177
-0.924177	-1.63348
-0.924954	-0.924177
-0.924564	-0.923791
-0.924564	-0.923791
-0.926926	-0.956022
-1.42137	-0.924954
-0.924954	-0.878833
-0.924564	-0.923791
-1.2199	-2.8886
-0.924954	-2.58217
-1.25103	-2.63088
-0.925737	-2.96552
-1.22104	-2.92559
-0.924564	-2.83885
-1.25054	-2.69486
-0.924954	-2.58896
-0.924954	-2.43914
-1.47072	-2.30334
-0.926528	-2.33321
0.139009	-2.90519
-0.924564	-2.68583
-1.61609	-2.7149
-0.924564	-2.60768
-1.47127	-2.91249
-1.25252	-2.8676
-0.879706	-2.69405
-0.928537	-2.84853
-0.928537	-2.50278
-0.928537	-2.46155
-0.928537	-2.96111
-0.930593	-1.25005
-0.930593	-0.923791
-0.93101	-0.923791
-0.928537	-0.924177
-1.64283	-0.923791
-1.25606	-0.923791
-0.928945	-1.24956
-1.25504	-2.43268
-0.926926	-2.48268
-1.26406	-2.58997
-0.935731	-1.71176
-0.928132	-2.87866
-0.926132	-1.25005
-1.25252	-1.4691
-0.927326	-1.21915
-0.925737	0.0880793
-0.929354	-0.924177
-0.881919	-1.18898
-1.2249	-0.789954
-1.19218	-0.923791
-1.19244	-0.923791
-0.93101	-0.923791
-0.69246	-0.925737
-1.40148	-1.46964
-0.93101	-0.923791
-1.45126	-0.923791
-1.25867	-0.924177
-0.927326	-0.924177
-1.44985	-1.25005
-0.556615	-1.15904
-0.931429	-0.924177
-0.93185	-1.91742
-1.49237	-0.923791
-1.25504	-0.923791
-1.26296	-2.6777
-1.25814	-2.88361
-1.25658	-2.521
-0.978993	-0.924564
1.04528	0.258703
-1.25103	-0.924177
-1.47629	-2.76508
-1.33624	-2.09803
-1.25658	-2.63621
-0.560677	-2.46155
-1.64283	-2.70373
-0.834521	-2.8959
-0.925737	-2.71534
-0.881919	-2.77009
-1.25202	-2.74535
-0.925737	-2.66917
-0.924564	-2.15478
-1.47072	-2.24982
-0.933985	-2.73054
-0.928132	-2.83145
-0.928132	-2.82369
-0.928945	-2.79782
-1.25054	-2.15478
-0.924564	-2.77009
-1.25152	-0.924564
-0.926528	-2.59628
-1.47516	-0.924564
-0.835123	-2.79823
-1.40315	-2.89371
-0.925345	-2.73656
-0.93185	-2.89353
-1.25152	-2.62491
-1.19325	-2.8211
-1.62224	-2.73939
-1.26133	-2.90062
-1.53932	-2.98637
-1.2592	-0.924177
-0.924954	-2.55334
-0.924564	-2.95594
-0.925737	-2.84632
-1.44708	-2.60865
-0.925345	-2.69587
-0.276286	-2.56871
-1.87273	-2.7558
-1.1903	-2.46859
-1.25202	-1.9577
-0.879706	-2.24925
-0.925345	-2.28903
-0.926132	-2.76967
-0.925345	-1.39806
-1.22104	-0.924177
-0.925737	-1.94572
-1.25202	-0.924177
-0.884403	-2.73363
-0.925737	-2.91249
-0.926528	-2.90965
-1.25302	-2.77932
-1.45032	-2.84601
-0.931429	-2.40535
-0.93101	-2.24352
-1.19191	-2.31936
-1.22412	-2.36979
-1.21134	-1.90129
-1.47403	-2.34205
-1.2571	-2.34418
-1.19138	-2.28905
-0.946987	-2.01332
-0.929354	-1.85071
-1.25202	-2.52658
-0.879487	-2.30946
-0.924954	-2.49194
-0.925737	-2.2558
-1.22066	-2.43842
-1.22066	-2.17749
-1.59584	-2.16867
-1.42216	-2.38917
-0.879269	-2.46764
-1.18927	-2.1386
-1.47237	-2.17069
-1.18953	-2.28643
-0.880366	-2.52515
-0.879269	-2.06925
-0.656256	-2.31644
-0.834568	-2.30692
-1.64223	-2.46343
-1.2571	-2.49193
-1.77221	-2.38976
-1.25504	-2.44467
-1.61862	-2.84982
-1.25606	-2.5428
-0.925345	-2.41511
-0.925345	-2.28479
-1.1299	-2.27732
-0.925345	-2.34051
-0.925345	-2.86634
-1.30885	-2.83511
-0.925345	-2.47159
-0.925345	-2.49685
-0.937063	-2.54023
-0.879706	-2.82568
-0.926528	-2.34943
-1.2218	-2.37995
-1.25202	-2.73984
-1.63691	-2.5967
-0.834473	-2.68097
-0.929354	-2.51665
-1.19163	-2.37641
-1.40436	-2.57212
-0.928132	-2.42888
-1.47516	-2.15859
-0.927728	-2.033
-0.927728	-2.18789
-1.47403	-2.35038
-0.929765	-2.47877
-1.25606	-2.68078
-1.4522	-1.63518
-1.25606	-2.60867
-1.25555	-2.32203
-1.45079	-2.54938
-1.47743	-2.50184
-0.929354	-2.4219
-1.23221	-2.63229
-0.935291	-2.62287
-1.25814	-2.59796
-0.93101	-2.56461
-0.24428	-2.66466
-1.26296	-2.59729
-0.934419	-2.55637
0.853691	-2.66341
-0.935291	-2.6432
-0.936617	-0.927326
-1.45754	-1.99593
-0.932273	-1.87751
-0.932273	-2.49024
-0.930593	-2.20639
-0.928945	-2.2266
-0.936173	-2.69679
-0.885547	-2.69012
-0.937512	-2.70086
-0.939788	-2.62755
-0.835446	-2.62363
-1.2339	-2.605
-0.938871	-2.35562
-0.938415	-2.51157
-1.4631	-2.59669
-1.72617	-2.54567
-1.03998	-2.96302
-0.924564	-2.89336
-0.924564	-2.93204
-0.924954	-2.96229
-1.25054	-2.87137
-0.924954	-2.98693
-0.926132	-2.94629
-1.85615	-2.80974
-0.0391425	-2.70638
-1.42345	-2.92851
-0.924564	-2.77564
-1.42568	-2.65814
-0.926528	-2.69392
-0.927728	-1.3976
-2.65486	-2.73432
-0.926132	-2.73533
-0.927326	-2.53993
-0.929354	-2.30859
-1.47686	-2.51786
-0.929354	-2.75344
-0.938415	-2.37984
-0.940715	-2.75223
-0.942598	-2.83786
-0.175144	-2.80392
-0.943075	-2.928
-0.584643	-2.73982
-1.09669	-2.76074
-0.937963	-2.20479
-0.937512	-2.77881
-0.934419	-1.82438
-1.26242	-2.33982
-0.933554	-2.86073
-1.26242	-2.641
-0.932698	-1.24956
-0.932273	-0.924177
-1.64775	-0.924177
1.05124	-2.17529
-1.26296	-2.42741
-0.933125	-2.36708
-0.84158	-2.21886
-0.93101	-2.43226
-0.929354	-1.88928
-1.25814	-2.56578
-0.931429	-2.92381
-0.93185	-2.8288
-0.93185	-2.73939
-1.19432	-2.90348
-0.924564	-0.324118
-1.47237	-0.0997709
-0.924177	-2.58366
-0.879269	-1.76324
-0.924177	-2.4832
-0.924564	-2.63088
-0.926132	-2.79568
-0.879487	-2.84371
-0.925345	-2.83674
-1.25152	-2.91798
-0.925737	-2.92582
-0.925345	-2.78337
-1.47182	-2.82932
-0.925737	-1.44572
-0.927326	-0.923791
-0.34978	-0.923791
-0.926528	-0.924177
-1.16011	-1.25005
-0.928537	-0.924564
-0.928945	-0.923791
-0.879925	-1.63404
-0.880366	-1.63404
-0.834424	-1.24956
-1.15902	-1.61409
-0.700717	-2.03362
-0.526365	-1.81456
-1.63576	-1.89737
-0.925737	-1.86243
-1.44708	-1.39788
-0.925345	-1.73734
-1.25152	-0.93185
-0.923791	-2.38689
-0.923791	-2.65172
-1.25005	-2.88627
-0.923791	-1.18875
-1.25005	-0.878833
-0.924177	-1.5795
-2.07695	-1.71176
-1.25054	-1.18901
-0.924564	-1.80562
-1.63461	-1.8559
0.56252	-1.9008
-0.924177	-2.21849
-0.878833	-2.24328
-1.44527	-2.15363
-0.702458	-2.2543
-0.923791	-2.46208
-0.923791	-2.38689
-0.923791	-2.32543
-1.25202	-1.47018
-0.923791	-2.84632
-1.24956	-2.35734
-0.87905	-2.64087
-0.789843	-2.75025
-0.745762	-2.53797
-0.923791	-2.58267
-0.489771	-2.69267
-1.25005	-2.61133
-0.923791	-2.8125
-0.87905	-2.66967
-0.923791	-2.75784
-0.923791	-2.63269
-1.25005	-2.69973
-1.25005	-2.51071
-0.923791	-2.46851
-0.924954	-2.28967
-0.879269	-2.72449
-0.923791	-2.54691
-1.63348	-2.71286
-0.923791	-2.70203
-1.15904	-2.82677
-0.924564	-2.70368
-0.924177	-2.66306
-0.923791	-2.36789
-0.923791	-2.74744
-0.924564	-2.0604
-0.924564	-2.81698
-0.924954	-2.70072
-0.928132	-2.58277
-0.924177	-2.73123
-1.46964	-2.58938
-1.25005	-2.41405
-0.923791	-2.63624
-1.24956	-2.66057
-1.25005	-2.52721
-0.923791	-2.17712
-1.25103	-2.45779
-1.76499	-2.48422
-1.25202	-2.6207
-0.924954	-2.78667
-0.924564	-2.11827
-1.25302	-2.33624
-0.925737	-2.7575
-0.925737	-2.54959
-0.698439	-1.97488
-1.25352	-1.24211
-1.25202	-2.24239
-1.2199	-2.39219
-0.924954	-2.3512
-0.926132	-2.19786
-0.925737	-2.03167
-0.924564	-1.09991
-1.25202	-2.39164
-0.925737	-2.26944
-0.879269	-2.5123
-1.4691	-2.37442
-1.46964	-2.50245
-1.25005	-2.46155
-0.924177	-1.95915
-0.924177	-2.55334
-0.924177	-2.85446
-1.47018	-2.8735
-0.923791	-2.87173
-1.25005	-2.81569
-0.928945	-2.83184
-0.924177	-2.85279
-1.21915	-0.878833
-0.925345	-0.878833
-1.25252	-1.5742
-0.925345	-2.68977
-0.924954	-2.35595
-0.925345	-2.76419
-1.25402	-2.92634
-0.925345	-2.90948
-1.25453	-2.77904
-1.63633	-2.824
-1.19136	-2.83977
-0.87905	-2.8648
-0.878833	-2.80053
-0.924177	-2.83403
-0.878833	-2.38689
-1.42493	-2.20537
-0.879487	-1.74608
-0.879487	-0.878833
-0.925345	-2.20527
-0.925345	-2.33649
-0.879487	-1.18875
-1.42253	-1.4691
-1.39815	-0.924177
-1.25054	-0.923791
-0.935731	-1.47585
2.01504	-0.923791
-1.1898	-0.878833
-1.22066	-1.24956
-0.879925	-2.26662
-1.1898	-2.48933
-0.879269	-2.32605
-1.44708	-2.40419
-0.925345	-2.17845
-1.47858	-2.48784
-1.25054	-2.47749
-0.924564	-2.38545
-0.930178	-2.36826
-0.93101	-0.924954
-1.53984	-1.99593
-1.26079	-1.76441
-1.25658	-1.87035
-0.216682	-1.47018
-1.77345	-1.47018
-1.2571	-2.82456
-0.929765	-1.87035
-0.929354	-1.95889
-0.929354	-1.47072
-1.25504	-2.04696
-0.928132	-1.95889
-1.25252	-2.80756
-0.834521	-2.96315
-0.926528	-2.91194
-1.25302	-2.72467
-1.61659	-2.66502
-0.926528	-2.72282
-1.47686	-1.25103
-0.788347	-1.76617
-0.880807	-1.74869
-0.924564	-1.25054
-0.925737	-2.64024
-1.42493	-2.45345
-1.77345	-2.41398
-0.929765	-2.65088
-0.925345	-2.28567
-0.925737	-1.86712
-0.927326	-2.04591
-1.25504	-2.08393
-0.926926	-2.30968
-0.927326	-1.99102
-0.927728	-2.41557
-0.928537	-2.30879
-0.927728	-0.925737
-1.47237	-2.0909
-0.926132	-2.14229
-0.926528	-2.17314
-0.573535	-2.07057
-0.925737	-2.56984
-0.772843	-2.21918
-1.25152	-2.41682
-1.47237	-2.48854
-0.925737	-2.4191
-0.925737	-2.32379
-0.925737	-2.63738
-1.22066	-0.926132
-0.926926	-2.12298
-1.25302	-2.04681
-0.927326	-2.26217
-1.25453	-2.21887
-0.927326	-2.5825
-0.926528	-2.70386
-0.926528	-2.33839
-0.930178	-2.16897
-0.927326	-2.34964
-0.928537	-2.36914
-0.927728	-2.36626
-1.25302	-1.25302
-0.788619	-2.1702
-0.927728	-2.29155
-1.19298	-2.1411
-0.926528	-2.16007
-0.928537	-2.15479
-0.788066	-2.18664
-0.831353	-2.13301
-0.93185	-2.20203
-0.933554	-2.03551
-0.932698	-2.17566
-1.26971	-2.0367
-0.884175	-1.92828
-0.933985	-2.39416
-0.933985	-2.37019
-0.93185	-2.23766
-0.932273	-2.29407
-0.934419	-2.2481
-0.887864	-2.28073
-0.941182	-2.17735
-0.942598	-2.08455
-0.887864	-2.24405
-0.941182	-2.18846
-0.941182	-2.44453
-1.49133	-2.51054
-0.940251	-2.32813
-0.939328	-2.54551
-0.886933	-2.48249
-0.937963	-2.44471
-0.937963	-2.45847
-1.48818	-2.38622
-0.936617	-2.09257
-0.936617	-1.69437
-0.939328	-2.4469
-0.945008	-2.07427
-1.26406	-1.73642
-0.935291	-2.07492
-0.936617	-1.92341
-1.26685	-1.95043
-1.07219	-1.98604
-1.23221	-1.94637
-0.936173	-1.81601
-0.933125	-1.59817
-1.27088	-1.62399
-0.942124	-1.78602
-0.783602	-1.59471
-0.951587	-1.12082
-0.950027	-1.54332
-0.942598	-1.45847
-0.941652	-1.46574
-0.931429	-1.49738
-1.23137	-1.6685
-0.93185	-2.06831
-0.308271	-2.65079
-0.589078	-2.68583
-0.937063	-2.68583
-0.925737	-2.68647
-0.929765	-0.924177
-0.933985	-0.923791
-0.927326	-2.83145
-1.47348	-2.82329
-0.926926	-1.25005
-1.42308	-1.25005
-0.924564	-1.24956
-1.4691	-1.63404
-1.09846	-1.9577
-1.46964	-2.6777
-0.923791	-2.82082
-0.924177	-1.47018
-1.25005	-1.25005
-1.25005	-0.87905
-1.46964	-0.924177
-1.25054	-1.25005
-1.47018	-0.923791
-1.63576	-0.87905
-1.25152	-0.923791
-0.929354	-2.84594
-0.927728	-2.72282
-1.55829	-2.84176
-1.25504	-2.59579
-0.927728	-2.67816
-1.47572	-2.59579
-0.927728	-2.57734
-1.16011	-2.50227
-1.25202	-2.7149
-0.926528	-2.20537
-1.25302	-2.89082
-1.47182	-2.8913
-0.924177	-2.93633
-0.924177	-2.20537
-1.25005	-2.80929
-0.926132	-2.77009
-0.926926	-2.79847
-0.927326	-2.66917
-1.25453	-1.13842
-1.25402	-2.8705
-0.927728	-2.67128
-0.926528	-2.79745
-0.925737	-2.82345
-0.881029	-2.79028
-0.926926	-2.66854
-0.925737	-2.66743
-0.923791	-2.57622
-0.924177	-2.431
-0.923791	-2.54831
-1.24956	-2.31106
-0.924177	-2.44493
-0.923791	-2.50452
-1.25252	-2.37681
-0.926528	-2.37802
-0.926132	-1.41201
-0.879706	-1.59478
-1.42289	-1.33645
-0.925345	-0.910798
-1.25152	-1.64713
-0.924954	-0.946198
-0.925345	-1.06102
-1.25103	-1.09756
-0.926528	-1.16324
-0.927326	-1.30839
-1.25504	-1.31274
-0.928132	-1.00146
-0.927728	-0.97467
-0.927728	-0.739888
-0.927326	-0.696738
-0.925345	-1.23526
-0.927326	-1.14424
-0.927326	-1.1335
-1.25453	-1.84813
-0.927728	-0.908983
-0.927326	-1.22678
-1.47292	-1.25591
-0.925737	-1.25412
-1.19057	-1.28498
-0.926132	-1.02428
-0.927326	-1.37505
-1.09941	-1.75702
-0.925345	-1.79149
-0.925737	-1.32573
-1.25352	-1.8205
-1.25658	-1.81864
-0.882143	-1.61425
-1.47459	-1.55135
-1.19218	-1.92284
-0.929354	-1.84933
-1.19112	-1.91022
-1.22334	-1.52622
-1.22066	-1.81546
-1.25453	-2.33751
-0.881029	-2.23949
-0.925737	-2.14641
-1.27444	-1.99824
-1.47182	-2.2382
-0.925345	-2.19891
-1.25054	-1.70118
-0.83422	-2.15595
-0.924177	-2.34271
-1.24956	-2.18016
-0.923791	-2.10348
-0.924177	-1.93495
-1.25103	-1.97854
-1.21953	-2.23216
-0.927955	-2.33292
-1.24956	-2.04214
-1.4691	-1.96169
-0.924564	-2.21185
-1.15887	-1.71832
-1.06946	-1.50963
-0.93185	-1.53748
1.30164	-1.5205
-1.25103	-1.4674
-2.10425	-1.32916
-1.25202	-1.27108
-1.44708	-1.29522
-1.10978	-1.62414
0.726609	-2.74191
-1.25152	-2.85647
-0.926132	-2.82329
-1.25152	-1.47237
-0.925345	-0.924177
-1.25252	-2.78254
-0.926132	-1.74608
-0.926528	-0.924177
-0.880145	-1.46964
-1.25252	-1.6136
-0.926132	-2.94646
-1.47237	-2.24925
-0.926926	-2.5953
-1.47403	-2.86089
-1.63749	-2.91581
-1.63749	-2.70539
-0.926528	-2.64226
-0.927326	-2.82904
-1.25202	-2.56235
-0.925345	-2.62877
-1.23789	-2.72286
-1.19217	-2.51239
-1.04026	-2.69169
-0.656862	-2.27814
-0.925345	-2.02999
-0.926528	-2.64078
-1.25302	-2.5902
-0.926132	-2.8626
-0.927326	-2.77009
-0.932698	-2.7368
-2.00313	-2.72838
-0.527861	-2.41787
-1.25453	-2.12681
-1.87394	-2.46642
-0.935731	-2.74997
-0.935291	-2.14881
-1.47629	-2.80866
-0.928537	-2.69192
-0.930593	-2.50504
-0.929354	-2.07118
-1.25658	-2.70032
-1.45173	-2.73123
-0.928945	-2.48093
-1.64901	-2.88294
-0.934419	-2.76515
-0.934854	-2.84414
-0.935291	-2.69864
-1.26406	-2.95409
-0.935731	-2.87621
-0.936173	-2.54861
-1.26685	-2.67739
-0.936617	-2.53505
-1.26461	-2.45651
-1.1633	-2.42012
-0.933985	-2.74689
-0.93101	-2.68471
-0.932698	-2.34186
-0.61183	-2.57302
-0.930178	-2.73898
-1.25252	-2.38049
-0.926132	-0.923791
-0.879925	-0.923791
-0.235864	-1.25005
-1.47572	-0.923791
-0.928945	-1.25005
-0.926528	-0.924177
-1.16026	-2.89949
-1.47018	-2.46155
-0.924564	-2.71578
-1.47292	-2.8288
-0.925345	-2.92381
-0.925737	-2.91249
-1.22066	-2.6777
-0.924954	-2.50227
-1.39927	-2.53747
-1.47072	-2.81483
-0.924954	-2.61936
-0.924954	-2.13555
-1.44663	-0.924177
-0.933554	-0.878833
-0.933985	-1.44527
-0.73995	-0.702458
-1.47916	-0.923791
-1.22451	-0.923791
-1.30058	-0.923791
-0.931429	-2.70239
-0.932698	-0.923791
-0.787	-1.24956
-1.4821	-0.87905
-0.939328	-0.789843
-0.930593	-0.745762
-0.930593	-0.923791
-1.16189	-0.489771
-1.2592	-1.25005
-1.0037	-0.923791
-1.48818	-0.87905
-0.933554	-0.923791
-0.933554	-0.923791
-0.933554	-1.25005
-0.934854	-1.25005
-0.934854	-0.923791
-0.933985	-2.69405
-0.664341	-2.71159
-0.935731	-2.89762
-0.884631	-0.923791
-1.26242	-1.63348
-1.03196	-0.923791
-1.26629	-1.15904
-0.884631	-0.924564
-0.940251	-0.924177
-1.38333	-0.923791
-1.43995	-0.923791
-1.43511	-2.55334
-0.93185	-2.53747
-0.93185	-2.5033
-1.25973	-2.03303
-0.932698	-2.52048
-0.93101	-2.71171
-0.933125	-2.73982
-0.88372	-1.63348
-1.25973	-2.60768
-1.40608	-2.41883
-0.934419	-2.24925
-0.933554	-0.924177
-0.933985	-1.46964
-1.37857	-1.25005
-1.26242	-0.923791
-0.925737	-1.24956
-1.25152	-1.25005
-0.924954	-0.923791
-1.25252	-2.71534
1.35306	-2.58217
-0.789009	-2.58267
-0.227504	-2.25039
-0.61183	-2.78379
-1.25555	-2.68629
-0.928537	-2.82408
-0.929354	-2.81131
-1.22373	-2.20479
-0.928945	-2.09803
-1.25054	-2.64087
-1.59499	-2.4832
-0.939328	-2.80809
-1.26799	-2.79459
-0.937512	-2.84174
-1.26629	-2.70763
-1.46156	-1.39815
-1.26629	-2.71297
-1.26799	-2.25043
-1.99702	-2.61126
-1.23221	-2.72958
-0.937512	-2.64404
-0.937512	-2.67147
-0.937512	-2.77924
-1.48818	-1.2199
-0.937512	-0.924954
-0.734724	-2.81677
-0.685054	-2.64171
-0.886469	-2.62593
-1.43535	-2.32013
-0.934419	-2.89952
-1.26517	-2.48067
-0.935731	-2.74763
1.15747	-2.78975
-0.937963	-2.34969
-0.924564	-2.24925
-1.47072	-1.4691
-1.2199	-1.46964
-1.18927	-1.25005
-1.47403	-0.924177
-1.2199	-0.924177
-1.25054	-0.924177
-1.44663	-1.47018
-0.924954	-0.923791
-1.25054	-1.25005
-0.924954	-0.928945
-1.25103	-0.924177
-0.924954	-1.21915
-1.22028	-1.69459
-0.924954	-1.25252
-0.924564	-2.46913
-1.47018	-1.93455
-0.926132	-2.1864
-1.76558	-2.42914
-0.924564	-2.65463
-0.924954	-2.67667
-1.25103	-2.32002
-1.25152	-2.57631
-1.91942	-2.80925
-0.926926	-1.57385
-0.927728	-2.40625
-0.941182	-2.65943
-1.25352	-1.98397
-0.926926	-1.19136
-0.927326	-0.87905
-0.926926	-0.878833
-1.22142	-0.924177
-1.47127	-1.55398
-0.925345	-1.39815
-1.25054	-1.55398
-0.924954	-0.878833
-1.18927	-2.90358
-1.45032	-1.3976
-0.924954	-1.39788
-0.924954	-2.70927
-1.71333	-1.39788
-1.15977	-1.55453
-0.880366	-1.77846
-1.25252	-0.879487
-1.42253	-0.879487
-0.926132	-1.5548
-1.25252	-0.925345
-1.82551	-1.39843
-0.879269	-1.39788
-1.18927	-2.09862
-1.25352	-2.74025
-1.22218	-2.48372
-0.880586	-2.70408
-1.25402	-2.55871
-1.25152	-2.78868
-1.6212	-2.09803
-0.925345	-2.74967
-0.869111	-2.5953
-1.15996	-2.71534
-0.927728	-2.46155
-0.926132	-2.56821
-0.928945	-2.67396
-1.25054	-2.53882
-1.25302	-2.16089
-1.47348	-2.48791
-0.926528	-2.63466
-0.926926	-2.7898
-0.879706	-1.79337
-1.4266	-2.62593
-1.35119	-2.55914
-1.61862	-2.84632
-1.19112	-2.78551
-1.78011	-2.78768
-1.19032	-2.46134
-0.949001	-2.94386
-1.09454	-2.24982
-1.26971	-2.58217
-1.19784	-2.94136
-1.26187	-2.53797
-0.935731	-2.71905
-0.935291	-2.46352
-0.935731	-2.5281
-1.19513	-2.52745
-0.935731	-2.56182
-1.45754	-2.65421
-0.885777	-2.67954
-1.19567	-2.39457
-1.63807	-2.52365
-0.931429	-2.50914
-0.926926	-2.52989
-1.22373	-2.48678
-1.16246	-2.31148
-0.933985	-2.46235
-0.882817	-2.47189
-1.22769	-2.57372
-0.933125	-2.65753
-0.882817	-2.52521
-0.932698	-2.52463
-0.883042	-2.56056
-1.19298	-2.32408
-0.933125	-2.41362
-0.93101	-2.34197
-0.93101	-2.385
-1.19351	-2.70042
-0.882817	-2.54749
-1.32732	-2.67442
-1.26351	-2.64107
-0.934419	-2.52698
-0.882592	-2.36696
-1.45705	-2.53582
-0.882143	-2.74333
-1.26242	-2.81372
-0.933554	-2.83239
-0.887165	-2.76684
-1.19893	-2.23532
-0.941652	-2.71434
-1.12902	-2.09946
-1.25973	-2.56473
-0.928945	-2.24978
-0.932698	-2.24847
-0.926528	-2.36296
-1.19165	-0.924564
-1.25762	-2.72794
-1.2571	-2.76952
-0.930593	-2.73517
-1.2249	-2.75453
-0.930178	-2.72878
-0.649192	-2.80819
-0.928537	-2.67549
-0.931429	-2.78866
-1.25973	-0.925345
-0.930593	-0.925737
-0.929765	-2.56394
-0.928132	-2.73502
-1.22373	-1.92279
-1.25453	-2.10493
-1.12975	-2.23323
-0.743475	-2.41564
-0.927728	-2.24932
-1.63691	-2.43736
-0.926926	-2.39255
-0.837476	-2.2748
-1.77038	-2.53304
-0.777233	-2.10493
-0.928537	-2.33247
-1.25658	-2.52937
-1.37546	-2.32963
-1.25352	-2.56441
-1.25606	-2.46904
-1.06848	-2.70869
-1.27205	-2.76635
-0.930178	-2.51236
-0.930593	-2.77556
-1.25054	-2.78887
-1.74869	-2.78804
-1.4845	-0.925737
-1.25054	-0.772843
-1.15981	-1.25152
-0.926132	-1.47237
-1.25054	-0.925737
-1.47127	-0.925737
-1.47127	-0.925737
-1.25152	-1.22066
-0.925345	-2.66356
-1.44708	-2.84466
-0.926926	-2.40948
-1.76796	-2.78059
-0.879487	-2.88586
-1.71575	-2.65425
-2.29188	-2.73504
-1.25054	-2.79767
-0.879706	-2.81849
-1.42235	-2.92123
-0.926926	-2.74227
-1.09968	-2.80369
-1.37433	-2.75708
-1.25252	-2.85394
-1.64043	-2.79748
-1.47403	-2.61295
-0.925737	-2.45779
-0.91965	-2.83897
-0.926528	-2.87279
-1.25103	-2.67418
-0.78973	-2.36237
-1.25202	-2.67304
-0.924564	-1.25302
-0.924564	-2.68757
-0.879487	-2.27896
-0.925737	-2.60126
-0.927326	-2.65493
-1.009	-2.65747
-0.928945	-2.51106
-1.47743	-2.51479
-0.98101	-2.33769
-0.924564	-2.30428
-1.25103	-1.94534
-0.924564	-2.12799
-0.924954	-0.926528
-0.924954	-2.6523
-0.924954	-2.59783
-0.413693	-2.53841
-1.25103	-2.43522
-0.924954	-2.5866
-0.924954	-2.38998
-1.44663	-2.27452
-0.924564	-2.15782
-0.879487	-2.2566
-1.25054	-2.28487
-1.22066	-2.25623
-0.925345	-2.4868
-0.682998	-2.20149
-0.924564	-2.55504
-0.924564	-1.97932
-1.25103	-2.5841
-1.44708	-2.39555
-1.26038	-2.35712
-0.925345	-2.15019
-0.924564	-2.48841
-0.879269	-2.30394
-0.925737	-2.24674
-0.925345	-2.58422
-1.25302	-2.50108
-1.37604	-2.56734
-0.926132	-2.61586
-0.231717	-1.77737
-0.926528	-1.74767
-1.25054	-1.78359
-1.25202	-2.658
-0.880366	-2.5596
-1.53392	-1.35811
-0.925345	-1.24028
-0.933125	-1.19488
-0.926528	-1.49557
-0.925345	-1.44137
-0.925345	-1.3759
-1.25202	-1.9136
-1.19439	-1.82222
-0.925345	-1.63714
-1.25252	-1.43051
-0.834521	-1.33828
-0.926528	-1.50395
-1.25867	-1.14666
-1.22257	-1.26193
-0.880586	-1.36694
-1.47403	-1.56804
-1.63807	-1.49943
-1.27029	-1.78799
-1.22066	-1.27807
-0.926132	-1.31973
-0.924564	-1.63794
-0.925345	-1.44594
-1.63518	-1.78374
-1.25054	-1.02189
-0.879269	-1.26981
-0.924564	-1.06411
-1.01046	-0.606034
-0.926132	-0.666928
-1.16026	-0.487194
-0.926132	-1.71211
-0.926528	-0.814069
-0.926528	-1.14596
-0.932273	-1.17012
-0.935291	-1.46073
-0.939328	-1.33333
-0.886008	-1.77159
-1.23561	-1.70726
-0.887165	-1.23925
-0.93101	-0.744491
-0.928537	-0.84592
-1.47572	-0.922061
-0.928537	-0.710467
-0.928537	-0.754549
-0.924954	-0.666518
-1.61509	-0.495661
-0.930178	-0.518275
-0.520886	-0.485754
-1.25453	-0.492852
-1.12879	-0.26234
-0.93185	-1.02618
-0.928945	-2.0115
-0.929354	-1.27407
-1.2571	-1.44602
-0.930593	-1.51835
-0.930593	-1.36616
-1.25814	-1.47975
-1.25867	-1.48591
-0.928945	-1.55615
-0.938415	-1.78919
-0.932273	-2.18007
0.726224	-2.17948
-0.932698	-1.84293
-0.932273	-2.77623
-0.935291	-1.97458
-0.883947	-2.16332
-1.47974	-2.01863
-1.43025	-1.05512
-0.938871	-1.65941
-0.933554	-1.1784
-1.47629	-1.16591
-0.930178	-1.87155
-0.929354	-1.24808
-1.64043	-0.408995
-1.30518	0.323819
-0.929765	-0.758558
-1.25302	-0.727325
-0.926528	-1.01667
-1.25302	-0.617593
-1.81236	-0.611202
-1.25152	-0.967766
-1.25352	-0.940583
-1.25606	-0.876998
-1.25453	-0.694317
-0.926926	-1.06859
-1.77221	-1.16431
-1.47743	-0.884406
-1.54473	-0.983074
-0.976271	-1.16637
-1.48818	-1.38312
-1.26685	-1.28308
-0.937512	-1.29372
-1.25606	-1.7267
-1.25762	-1.46638
-0.928945	-1.55443
-1.47743	-1.57214
-1.48151	-1.6668
-0.696529	-1.59158
-0.834871	-1.54131
-1.19298	-1.53832
-1.12888	-1.45003
-1.25814	-2.10535
-0.929765	-1.72547
-1.42531	-2.71505
-1.22373	-1.7703
-1.74922	-2.76774
-0.928537	-1.79895
-0.929354	-1.99639
-0.931429	-1.94671
-1.2253	-1.89962
-0.937512	-1.88932
-0.887398	-1.78888
-0.939328	-2.49068
-1.26799	-0.925737
-0.949001	-2.66011
-1.25453	-2.42157
-0.933985	-2.46553
-0.933985	-2.67783
-0.929765	-2.70877
-0.722544	-2.44254
-0.225355	-2.71451
-1.22373	-2.73992
-0.930593	-2.70938
-0.930593	-2.86989
-1.47858	-2.45596
-1.25555	-2.78199
-1.4285	-2.30334
-1.00427	-1.3976
-1.42774	-2.75945
-1.48092	-2.74026
-0.793455	-2.83335
-1.77533	-2.92415
-1.27205	-2.7784
-0.881029	-2.4387
-1.37676	-1.4691
-1.47686	-1.09846
-1.2592	-1.63348
-0.929354	-2.849
-1.25555	-1.46964
-0.925737	-0.923791
-1.25152	-0.924177
-0.926926	-1.25005
-1.25152	-1.25005
-0.927728	-1.46964
-1.25054	-1.25054
-1.25152	-2.35734
-0.93101	-2.79729
-1.25867	-2.65164
-0.931429	-2.76873
-0.93101	-2.64966
-0.461444	-2.3002
-1.26079	-2.33182
-0.882817	-2.54715
-1.26133	-2.70857
-1.25867	-2.52682
-1.19432	-2.55977
-0.93185	-2.52158
-0.932273	-2.60552
-1.25814	-2.85674
-0.930178	-2.8316
-1.16145	-2.82804
-0.930178	-2.80496
-0.834948	-2.88396
-0.93185	-2.92222
-1.09837	-0.924177
0.292179	-1.46964
-0.834986	-0.924177
-0.930593	-1.63461
-0.930178	-1.25005
-1.47974	-2.75191
-1.25973	-2.67552
-0.93185	-2.59659
-1.26799	-2.44421
-1.22809	-2.46354
-0.933125	-2.50793
-0.933125	-2.61069
-0.690842	-2.53918
-0.880366	-2.58609
-1.25352	-2.68224
-1.0597	-2.56486
-1.25252	-2.48159
-1.28255	-2.19667
-0.925345	-2.7294
-0.928132	-1.76499
-1.63576	-2.38853
-0.834703	-2.55579
-1.19217	-2.47779
-0.880366	-2.35736
-1.19138	-2.76637
-0.929354	-2.45111
-0.927728	-2.68829
-1.40056	-2.59027
-1.25762	-2.61391
-1.2592	-2.5316
-1.25867	-2.69578
-1.21134	-2.68381
-1.42437	-2.71714
-0.928945	-2.56326
-0.927326	-2.08723
-1.19006	-2.92003
-1.22104	-0.923791
-1.25352	-0.924177
-0.879925	-0.923791
-1.22104	-1.24956
-0.93185	-0.924177
-1.1898	-0.923791
-0.880145	-2.40983
-0.926926	-2.44558
-1.22142	-2.45435
-1.42289	-2.34366
-0.879925	-2.2761
-1.15917	-2.84946
-1.6176	-2.76833
-1.42289	-2.76524
-0.879706	-2.71831
-0.879925	-2.52046
-0.879487	-2.78645
-1.18953	-2.45041
-1.22028	-2.52822
-0.880145	-2.65536
-0.926528	-2.84003
-1.42437	-2.89095
-0.928537	-2.70525
-0.927728	-2.43924
-1.47127	-2.63088
-0.926528	-2.90307
-1.22028	-2.88638
-0.930178	-2.89033
-0.925345	-2.93282
-1.25152	-2.81251
-1.47127	-2.53113
-0.924954	-2.48778
-1.48329	-2.62431
-1.22891	-2.19453
-1.62596	-2.28592
-1.26187	-2.20448
-1.22972	-2.16907
-0.936617	-1.62778
-0.884403	-2.66263
-0.926132	-2.43035
-1.18977	-2.48261
-0.925737	-2.33536
-1.12829	-2.06349
-0.925345	-2.45352
-0.928132	-2.3755
-1.25402	-2.50905
-1.47182	-0.925345
-0.924954	-2.52069
-0.203116	-2.34098
-0.93185	-2.46514
-0.882817	-1.92279
-0.882817	-2.12226
-0.926132	-2.44248
-0.926132	-2.26588
-1.19057	-2.47221
-0.925737	-2.04041
-0.927326	-2.29492
-1.25302	-2.30667
-1.61559	-2.64275
-1.47292	-2.78182
-1.44754	-2.64963
-1.448	-2.5763
-0.926132	-2.64703
-1.6176	-2.44837
-1.72078	-2.61636
-1.16176	-2.75703
-1.4285	-2.63605
-0.942598	-2.7604
-0.940715	-2.75243
-0.835486	-2.6911
-0.929316	-2.58994
-0.935731	-0.925345
-1.26461	-2.50242
-1.26461	-2.30795
-1.48571	-2.89248
-0.935731	-2.60174
-1.26573	-2.635
-1.48571	-2.80236
-1.26461	-2.77661
-0.935291	-2.84824
-0.934419	-2.73987
-0.934419	-2.73692
-0.934419	-2.7497
-1.26406	-2.71107
-1.27088	-2.6579
-1.46105	-2.72106
-0.936617	-2.77614
-1.48633	-2.6652
-1.49931	-2.38296
-1.25302	-2.66096
-1.25402	-2.60092
-1.2571	-2.57149
-1.25252	-2.00753
-0.927326	-2.6655
-0.935291	-2.81802
-0.935291	-2.36789
-1.448	-2.4139
-0.925345	-2.61936
-0.0418111	-2.20479
-0.925737	-2.03303
-0.924564	-1.76324
-0.931429	-0.83422
-0.111423	-0.924177
-0.924954	-1.24956
-0.925737	-0.923791
-1.25152	-0.924177
-0.926132	-1.25103
-1.25054	-1.21953
-1.25152	-0.927955
-1.25152	-2.64087
-0.926132	-2.86835
-0.926528	-1.24956
-0.880586	-1.4691
-0.880366	-2.64087
-1.448	-2.53797
-0.925737	-2.45525
-0.926528	-1.06946
-1.25302	-0.93185
-1.25402	1.30164
-1.25352	-2.7784
-0.926132	-2.77009
-1.25152	-2.89249
-1.25152	-2.96277
-0.925345	-2.86585
-0.926528	-2.9067
-1.44754	-2.8564
-0.318851	-2.84524
-1.42493	-2.8503
-0.926528	-2.09803
-1.47182	-2.55334
-0.926926	-1.10978
-0.881029	0.726609
-1.25453	-2.79718
-1.25504	-2.72399
-0.881029	-2.87339
-0.880807	-2.84009
-1.1616	-2.808
-1.25402	-2.85228
-1.47348	-2.78574
-0.928132	-2.8268
-1.39917	-2.78294
-1.39843	-2.80597
-0.930178	-2.78137
-1.25202	-2.71181
-1.47182	-2.69766
-1.42511	-2.66286
-1.25302	-2.50362
-0.926528	-2.72057
-1.63749	-2.79056
-0.927326	-2.65088
-0.925345	-2.13978
-0.926132	-2.63305
-1.22142	-2.64024
-0.926528	-0.924564
-0.924564	-2.71159
-0.93101	-2.60369
-0.926528	-2.71162
-1.15887	-2.73635
-0.694537	-2.78674
-0.93101	-1.87368
-1.62224	-2.27086
-0.834789	-2.69567
-0.93101	-1.3976
-1.25555	-1.99593
-1.19218	-2.74004
-0.881251	-2.60444
-1.25555	-2.25651
-1.25152	-2.72827
-1.25555	-2.78357
-0.925737	-2.6864
-1.63461	-2.61536
-0.879269	-2.29655
-1.01021	-2.81408
-1.30305	-2.43109
-1.47292	-2.7322
-0.925345	-2.69179
-0.879706	-2.33005
-0.934419	-1.80165
-0.879269	-2.37571
-0.929765	-2.33638
-0.879269	-2.17957
-1.42216	-2.44985
-1.44985	-2.35123
-0.927326	-2.34907
-1.25504	-2.46085
-0.929765	-2.44713
-0.937063	-2.36278
-0.931429	-2.02464
-1.26517	-1.84348
-1.47743	-1.84231
-0.879925	-1.68277
-1.25402	-1.76042
-1.18953	-1.93187
-1.22028	-1.80082
-0.879269	-1.51489
-0.879269	-1.41995
-2.13358	-1.76648
-0.926926	-1.82097
-0.926528	-1.77122
-1.25504	-1.74806
-0.928132	-2.18785
-1.47516	-1.66432
-0.928132	-1.61903
-0.880366	-1.6813
-1.19378	-1.823
-0.83491	-1.6522
-0.835214	-1.7286
-1.62224	-1.77155
-0.929354	-2.12295
-1.2571	-2.16705
-0.930593	-2.03721
-1.478	-1.74115
-0.887165	-2.01841
-0.886469	-2.47869
-1.26406	-2.59957
-1.16302	-2.48309
-1.26517	-2.56667
-0.934854	-1.32666
-0.933554	-2.72986
-0.943075	-2.76791
-1.26242	-2.58575
-0.933985	-2.71405
-1.19594	-2.78735
-0.935731	-2.74715
-1.25103	-2.66734
-0.879269	-2.73156
-1.22104	-2.69867
-0.924564	-2.74422
-0.925345	-2.5984
-0.925345	-2.47428
-1.25555	-2.77587
-0.928132	-2.85446
-0.881919	-2.50227
-1.25555	-2.6777
-1.25103	-2.89876
-0.924564	-2.60907
-0.925737	-2.6386
-1.47237	-2.77324
-0.925737	-2.88273
-0.924954	-2.82752
-0.879487	-0.924954
-0.924564	-2.91044
-1.25103	-2.84853
-0.924564	-2.86797
-1.43671	-2.93065
-0.928132	-2.59579
-0.924564	-2.70146
-0.926132	-2.88213
-1.44663	-2.96814
-0.924954	-2.88628
-0.926132	-2.83692
-1.448	-2.78836
-1.19032	-0.926132
-1.25103	-2.72951
-0.925737	-1.64442
-0.927728	-2.00437
-1.25402	-2.01824
-0.927728	-2.19301
-0.93101	-1.99545
-0.880586	-2.08683
-2.40276	-2.04111
-1.18927	-2.08189
-0.924954	-2.49695
-0.924564	-2.78594
-1.25054	-2.36482
-1.42253	-2.31842
-0.925737	-2.15517
-0.925345	-2.08424
-1.59929	-2.09092
-1.47127	-2.17169
-1.25152	-2.05809
-0.925737	-2.16542
-0.925737	-1.62304
-0.925345	-2.43991
-1.44754	-2.43039
-0.925737	-2.3629
-0.925737	-2.42563
-0.926528	-2.50592
-1.18953	-2.54602
-1.44939	-1.96023
-0.933554	-1.61108
-0.928132	-1.29769
-1.09857	-1.38791
-0.934854	-1.83783
-1.19513	-1.72918
-1.42964	-1.95006
-0.881696	-1.81085
-1.22412	-2.24454
-0.927728	-1.82966
-1.25453	-1.7903
-0.927326	-1.98036
-0.927728	-1.71975
-0.925737	-1.81682
-1.25202	-1.78683
-0.924954	-2.02024
-1.25054	-1.93031
-1.18953	-1.72641
-0.926132	-2.24061
-1.2199	-1.96189
-1.37452	-1.83264
-1.22028	-2.18825
-1.26242	-1.95272
-0.924564	-1.82996
-0.701159	-1.69716
-0.445623	-1.64534
-1.25054	-1.8399
-0.924954	-1.37393
-0.924564	-1.46273
-1.25054	-1.3546
-1.25103	-1.29772
-0.924564	-1.87698
-1.25103	-1.91842
-0.924564	-1.89057
-0.925345	-2.0855
-1.22142	-2.34144
-1.25252	-2.0802
-0.924954	-2.18975
-1.47127	-2.3117
-0.924954	-2.32835
-1.25202	-2.02284
-0.924954	-2.0523
-0.926132	-2.05576
-1.42272	-1.80704
-0.924564	-2.12195
-1.25054	-1.55755
0.780082	-1.98965
-1.25152	-1.98851
-0.834424	-1.98322
-1.25202	-2.08997
-1.61509	-2.01249
-1.63518	-1.8245
-0.880366	-1.64432
-0.926528	-1.85596
-1.47348	-1.68429
-1.45032	-1.51251
-0.927728	-1.32624
-0.788752	-1.68844
-0.927728	-1.42396
-1.40084	-2.56391
-1.22334	-2.84024
-0.928132	-2.89726
-0.927728	-2.79943
-1.47237	-2.6091
-0.926132	-0.924177
-0.926528	-1.21953
-1.44939	-0.923791
-1.25762	-0.923791
-0.927326	-2.67816
-0.478818	-1.9577
-0.927728	-2.30334
-1.64043	-2.71049
-0.927728	-2.7141
-0.927326	-2.66825
-1.0298	-2.50026
-0.925345	-2.53676
-1.19032	-2.5294
-0.929765	-2.40717
-0.925737	-2.43912
-1.00981	-2.18395
-0.78938	-2.1922
-0.925737	-2.06747
-0.926132	-2.21755
-1.09962	-2.06397
-1.25103	-1.25005
-0.925345	-1.47018
-0.924954	-1.31038
-0.924564	-0.923791
-0.925737	-2.6777
-0.924954	-2.64721
-1.25103	-0.822956
-0.927728	-0.738608
-0.924954	-0.885489
-0.924564	-0.609456
-1.47018	-0.805538
-1.93296	-0.717171
-0.926132	-0.765037
-0.880807	-0.768609
-1.74124	-0.760878
-2.03309	-0.769747
-1.25814	-0.783757
-1.47858	-0.855244
-0.926528	-0.804459
-1.25152	-0.962789
-0.834324	-0.66623
-0.642818	-0.763999
-1.25402	-0.724739
-1.25402	-0.939202
-0.880366	-0.681792
-0.928537	-1.37978
-1.25402	-0.820176
-1.06868	-0.846221
-0.928945	-0.976855
-0.928945	-0.962607
-0.700271	-0.905063
-0.925345	-0.998502
-0.927728	-1.06407
-1.40084	-0.751329
-1.44754	-0.6506
-0.926132	-0.701266
-0.928132	-0.664093
-0.926528	-0.948757
-0.925345	-0.68795
-0.929354	-0.966311
-0.746881	-1.13378
-0.928537	-0.96514
-1.19191	-1.52795
-0.93101	-1.10107
-1.26187	-0.846944
-1.2592	-1.01144
-0.932273	-0.976257
-1.26079	-1.08041
-0.93185	-2.60456
-1.25814	-0.83422
-1.25152	-0.924177
-0.926528	-1.24956
-0.924564	-0.923791
-1.57537	-0.923791
-0.926528	-0.923791
-1.22104	-1.25973
-1.45126	-0.923791
-0.787921	-0.930593
-0.927728	-1.01286
-0.929354	-1.24956
-0.926528	-0.923791
-0.925737	-0.924177
-0.926132	-1.23903
-0.926132	-1.25152
2.01887	-1.63404
-1.19057	-0.925345
-0.880145	-1.55472
-0.698904	-0.923791
-1.09926	-0.923791
-1.25402	-1.21953
-1.25302	-0.924177
-0.929765	-1.57572
-0.928132	-2.60768
-0.928945	-2.48268
-0.926528	-2.56871
-0.480076	-2.74025
-0.927326	-1.24956
-0.927326	-0.923791
-1.22218	-2.82369
-1.25302	-1.25005
-0.0891866	-2.56959
-0.882143	-2.57734
-0.927326	-2.06409
-1.25352	-2.82391
-1.25402	-2.64087
-0.927728	-2.91196
-0.788752	-2.5953
-0.252972	-2.83402
-1.22218	-2.97076
-0.926926	-2.84406
-0.925737	-2.79043
-1.25103	-2.89033
-0.926132	-2.89557
-1.25103	-2.58217
-0.57736	-1.86976
-0.925345	-2.88207
-1.47072	-2.79583
-0.834374	-2.67816
-0.924954	-2.99889
-1.25453	-2.90914
-0.926132	-2.97408
-0.925737	-2.4387
-0.880145	-2.94776
-0.925737	-2.96081
-0.924564	-2.80298
-0.924564	-1.25005
-0.924564	-2.89196
-0.924954	-0.924177
-0.924954	-0.880366
-0.924564	-1.44572
-1.42531	-2.78655
-0.928132	-2.77009
-1.63461	-2.86797
-0.924564	-2.4387
-1.25054	-2.59579
-1.25054	-2.7535
-1.1903	-2.83969
-0.78938	-2.46141
-0.925737	-2.52083
-0.926528	-2.64373
-0.926132	-2.76712
-0.926528	-2.70119
-1.25402	-2.62011
-0.927326	-2.62544
-1.47858	-2.41833
-0.926132	-2.50621
-0.926132	-2.69971
-1.63576	-2.43324
-1.25152	-2.48945
-0.924954	-2.60196
-1.1595	-2.3398
-0.926926	-2.78118
-0.926528	-2.81747
-0.789616	-2.84406
-1.2199	-0.923791
-1.25202	-2.35789
-1.42253	-2.41444
-1.47348	-2.52048
-1.2199	-2.49647
-1.54617	-2.75863
-0.928132	-2.76245
-1.42326	-2.67816
-0.834473	-2.81483
-1.15932	-2.59579
-1.39954	-2.83897
-1.37471	-2.89286
-0.879269	-2.36069
-1.25252	-2.86332
-0.879487	-2.88289
-0.879487	-2.85533
-1.47182	-2.86484
-0.927326	-2.88294
-0.926926	-2.82741
-0.880586	-2.79977
-0.927326	-2.65239
-0.925737	-2.60768
-0.925737	-2.69799
-0.926132	-2.74282
-0.926132	-2.60961
-0.926132	-2.5529
-1.25252	-2.68158
-0.927326	-2.89929
-0.928132	-2.87356
-0.927326	-2.77361
-0.927728	-1.25054
-0.926132	-2.73546
-1.25453	-2.62886
-1.47403	-2.81197
-0.926926	-2.80688
-0.926132	-2.81147
-1.32905	-2.49992
-1.25762	-2.81269
-0.929354	-2.81929
-1.22334	-2.4832
-2.10521	-2.83255
-1.47516	-2.84378
-0.927728	-2.66204
-1.44846	-2.89747
-1.25504	-2.81828
-1.76736	-2.31364
-1.63866	-2.66231
-0.928132	-2.56367
-0.926528	-2.64623
-0.927728	-2.6918
-0.926528	-2.65457
-0.928537	-2.56956
-0.928537	-2.73133
-1.25252	-2.68158
-1.11921	-2.57751
-0.926528	-2.56468
-0.926132	-2.68224
-0.789258	-2.6636
-0.355614	-2.62495
-0.926132	-2.08461
-0.926528	-1.81856
-0.924954	-1.82176
-1.25054	-1.86341
-0.926132	-1.71659
-1.25352	-1.44328
-0.925737	-1.43759
-1.2218	-1.3969
-0.880366	-1.42253
-1.4285	-1.44806
-1.1898	-1.40364
-1.22104	-1.41997
-1.19112	-1.49277
-0.879706	-1.26277
-0.927326	-1.71242
-0.879925	-1.79257
-0.880366	-2.65142
-1.19006	-2.88421
-0.926926	-2.91837
-1.22066	-2.89261
-0.924954	-2.79266
-0.924954	-2.79948
-1.25054	-2.47818
-1.25103	-2.56169
-1.44617	-2.33754
-0.879706	-2.1912
-1.22104	-2.33555
-0.925737	-2.39588
-0.926132	-2.31606
-0.926926	-2.20843
-0.879706	-2.32256
-0.924564	-2.40371
-0.879925	-2.26016
-1.85943	-2.62512
-1.47072	-2.32286
-0.924564	-2.1683
-0.834473	-2.39604
-1.39926	-2.32113
-1.25453	-2.28593
-0.925737	-2.40994
-1.9706	-2.12175
-0.932698	-2.26224
-1.25867	-2.52551
-1.19405	-2.43096
-0.932273	-2.07905
-0.883494	-2.40016
-1.42926	-2.42217
-0.928945	-2.28043
-0.834789	-2.51576
-1.25555	-2.26769
-0.928537	-2.47459
-0.881696	-2.38561
-1.19191	-2.31247
-0.928945	-2.39505
-0.928945	-2.48999
-1.25606	-2.41604
-0.928945	-2.08591
-1.45804	-1.86803
-0.879487	-2.117
-0.924954	-2.18641
-1.61559	-2.18514
-1.18927	-2.01384
-0.924564	-2.35341
-0.924954	-2.16115
-1.42253	-1.87577
-1.15932	-2.49638
-1.25202	-2.20037
-0.926132	-2.37068
-1.18927	-2.29397
-0.926132	-2.12894
-0.926132	-1.97126
-1.18927	-2.02359
-2.16129	-2.26735
-1.39983	-2.49918
-0.926528	-2.81022
-1.47292	-2.46475
-1.22066	-2.52181
-0.926132	-2.59815
-0.925737	-2.52064
-1.47237	-2.4704
-0.926132	-2.23657
-1.76736	-2.27566
-0.928132	-2.22504
-1.22066	-2.30937
-0.941688	-2.211
-0.834424	-1.97024
-0.924954	-2.30033
-1.25555	-2.25112
-1.25658	-2.35523
-0.925345	-2.26452
-0.924954	-2.43985
-0.924564	-2.46438
-0.925345	-2.44694
-0.924954	-2.23398
-0.924564	-2.4372
-0.925737	-2.36534
-0.241967	-2.09426
-0.924564	-2.2308
-0.925345	-2.38942
-0.925737	-2.3766
-0.834568	-1.96192
-0.924564	-2.18566
-1.09962	-2.41763
-0.789499	-2.03788
-0.925737	-0.923791
-0.926926	-0.878833
-0.928945	-0.923791
-1.22334	-0.878833
-0.936173	-1.44572
-0.936173	-0.923791
-0.927728	-2.73982
-0.925345	-0.70203
-0.924564	-1.1284
-0.924564	-2.57335
-1.47072	-2.76269
-0.929354	-2.82242
-0.930178	-2.52234
-0.925345	-1.97755
-1.25402	-2.60509
-0.926926	-2.6367
-0.926926	-2.37868
-0.926528	-2.54459
-1.09876	-2.34926
-1.25762	-2.67357
-0.941114	-2.77571
-0.932698	-2.76469
-1.05871	-2.73839
-1.26133	-2.34374
-0.933554	-2.7401
-1.48329	-2.05316
-1.42795	-2.03023
-0.930178	-2.53758
[truncated: 2,258 more rows]

## Sheet: Supplementary fig. 7a
Strain	Date	Root-to-tip distance
10-114.2010.CHN.H	2010	0.0361195
K119.1991.BEL.H	1991	0.0317572
K191.1992.AUS.H	1992	0.0337025
ATCC-12478.1955.USA.H	1955	0.0274044
12-712.2012.CHN.H	2012	0.0254523
11-264.2011.CHN.H	2011	0.0275149
9-268.2009.CHN.H	2009	0.0264726
K199.1992.USA.H	1992	0.0424049
K201.1992.USA.H	1992	0.0220959
K66.1991.ZAF.H	1991	0.0437454
M_kan-15117127.2015.AUS.H	2015	0.0448718
K286.1996.AUS.H	1996	0.0393466
M_kan-15152672.2015.AUS.H	2015	0.0382338
K436.2008.AUS.H	2008	0.0263949
11-1085.2011.CHN.H	2011	0.0457491
13-2366.2013.CHN.H	2013	0.0422931
11-55.2011.CHN.H	2011	0.0357985
10-1065.2010.CHN.H	2010	0.0347293
13-1446.2013.CHN.H	2013	0.0368266
K24.1990.AUS.H	1990	0.0380249
K22.1990.AUS.H	1990	0.036941
K23.1990.AUS.H	1990	0.0337719
K101.1991.CHE.H	1991	0.0404278
K49.1991.AUS.H	1991	0.0209747
K35.1990.JPN.H	1990	0.0210206
K50.1991.AUS.H	1991	0.0178458
SMC1.2011.KOR.H	2011	0.054453
K121.1991.BEL.H	1991	0.0306972
9-1623.2009.CHN.H	2009	0.0413218
13-679.2013.CHN.H	2013	0.0314333
11-371.2011.CHN.H	2011	0.0335542
9-127.2009.CHN.H	2009	0.0356792
13-2340.2013.CHN.H	2013	0.0283022
10-1914.2010.CHN.H	2010	0.0273184
13-149.2013.CHN.H	2013	0.0262055
9-1260.2009.CHN.H	2009	0.0251706
12-1095.2012.CHN.H	2012	0.0314988
13-726.2013.CHN.H	2013	0.0518991
11-37.2011.CHN.H	2011	0.041078
9-1034.2009.CHN.H	2009	0.0261939
12-1929.2012.CHN.H	2012	0.0283071
10-1079.2010.CHN.H	2010	0.0335145
12-1091.2012.CHN.H	2012	0.0314331
12-2397.2012.CHN.H	2012	0.0377607
13-1354.2013.CHN.H	2013	0.0367158
11-206.2011.CHN.H	2011	0.0367166
12-749.2012.CHN.H	2012	0.0303795
13-874.2013.CHN.H	2013	0.0377206
12-2274.2012.CHN.H	2012	0.0293351
11-1153.2011.CHN.H	2011	0.0324793
9-566.2009.CHN.H	2009	0.0377527
13-1509.2013.CHN.H	2013	0.0345588
10-1331.2010.CHN.H	2010	0.0324765
12-1747.2012.CHN.H	2012	0.0335152
10-1098.2010.CHN.H	2010	0.0345646
12-1079.2012.CHN.H	2012	0.0357411
10-280.2010.CHN.H	2010	0.0315225
13-2050.2013.CHN.H	2013	0.0366947
13-319.2013.CHN.H	2013	0.0356482
13-26.2013.CHN.H	2013	0.0398514
13-2449.2013.CHN.H	2013	0.0377395
11-2100.2011.CHN.H	2011	0.0408868
13-416.2013.CHN.H	2013	0.0482247
11-271.2011.CHN.H	2011	0.0514147
10-1844.2010.CHN.H	2010	0.0492188
11-2159.2011.CHN.H	2011	0.0513055
13-927.2013.CHN.H	2013	0.058668
13-2381.2013.CHN.H	2013	0.0502624
12-1523.2012.CHN.H	2012	0.0523546
11-1145.2011.CHN.H	2011	0.0555214
9-1183.2009.CHN.H	2009	0.0430013
9-368.2009.CHN.H	2009	0.0461238
10-2133.2010.CHN.H	2010	0.040891
11-830.2011.CHN.H	2011	0.0440157
9-44.2009.CHN.H	2009	0.0577378
13-934.2013.CHN.H	2013	0.0513432
K34.1990.JPN.H	1990	0.0399185
K429.2007.AUS.H	2007	0.0463478
11-336.2011.CHN.H	2011	0.0442725
K445.2010.AUS.H	2010	0.0357105
K305.1998.AUS.H	1998	0.0346453
K333.2000.AUS.H	2000	0.0336022
K370.2003.AUS.H	2003	0.0409177
K300.1997.AUS.H	1997	0.037782
K315.1999.AUS.H	1999	0.039869
M_kan-15159888.2015.AUS.H	2015	0.0482888
K345.2001.AUS.H	2001	0.0377757
K334.2000.AUS.H	2000	0.0356927
M_kan-15147942.2015.AUS.H	2015	0.0453091
K232.1993.AUS.H	1993	0.0262378
K394.2005.AUS.H	2005	0.0453084
K316.1999.AUS.H	1999	0.0272829
K260.1995.AUS.H	1995	0.0262377
K141.1991.AUS.W	1991	0.0262365
K299.1997.AUS.H	1997	0.0420698
K142.1991.AUS.W	1991	0.0283268
K132.1991.AUS.W	1991	0.0272806
K133.1991.AUS.W	1991	0.0272806
K230.1993.AUS.W	1993	0.0293774
K276.1996.AUS.W	1996	0.0262366
K1.1990.AUS.H	1990	0.0283367
K412.2005.AUS.H	2005	0.0283297
K235.1993.AUS.W	1993	0.0272819
K178.1992.AUS.W	1992	0.0262366
K421.2007.AUS.H	2007	0.0272807
K275.1996.AUS.W	1996	0.0356608
K283.1996.AUS.W	1996	0.0304116
K74.1991.ZAF.H	1991	0.0293685
K4.1990.AUS.H	1990	0.0335789
K3.1990.AUS.H	1990	0.0272807
K280.1996.AUS.W	1996	0.0314699
M_kan-148829.1990.AUS.W	1990	0.0272806
K64.1991.AUS.W	1991	0.0262366
K240.1993.AUS.H	1993	0.0262366
K241.1993.AUS.W	1993	0.0262366
K249.1994.AUS.W	1994	0.0262366
K250.1994.AUS.W	1994	0.0262366
K44.1991.AUS.W	1991	0.0262366
K63.1991.AUS.W	1991	0.0262366
K224.1992.AUS.W	1992	0.0272811
K2.1990.AUS.H	1990	0.0293776

## Sheet: Supplementary fig. 11
Number of mutations per gene	Number of genes	95% CI (Poisson distribution)
		Uper limit	Lower limit
0	3742	3675.54	3559.31
1	1084	1198.84	1435.31
2	203	195.512	257.137
3	45	21.2565	30.7108
4	9	1.7333	2.75093
5	4	0.113069	0.197133
6	3	0.00614657	0.0117721
7	0	0.000286402	0.000602568
8	0	1.16769e-05	2.69876e-05
9	1	4.2318e-07	1.07441e-06
10	0	1.38028e-08	3.84963e-08
11	0	4.09274e-10	1.25393e-09
12	0	1.11243e-11	3.74405e-11
13	0	2.79107e-13	1.03192e-12
14	0	6.50255e-15	2.64099e-14
15	0	1.41395e-16	6.30847e-16
16	0	2.8824e-18	1.41271e-17
17	0	5.53026e-20	2.9775e-19
18	0	1.00211e-21	5.9269e-21
19	0	1.72029e-23	1.11769e-22
20	0	2.80551e-25	2.00235e-24
21	0	4.35746e-27	3.41641e-26
22	0	6.46028e-29	5.56411e-28
23	0	9.16146e-31	8.66795e-30
24	0	1.24507e-32	1.29406e-31
25	0	1.62441e-34	1.85465e-33
26	0	2.0378e-36	2.55586e-35
27	0	2.46172e-38	3.39173e-37
28	0	2.86762e-40	4.34022e-39
29	0	3.22526e-42	5.36244e-41
30	0	3.50659e-44	6.40456e-43
31	0	3.68947e-46	7.40246e-45
32	0	3.76058e-48	8.28847e-47
33	0	3.7169e-50	8.99931e-49
34	0	3.56569e-52	9.48371e-51
35	0	3.32289e-54	9.70865e-53
36	1	3.01061e-56	9.66284e-55
